# Supplementary material for: Communication across the bacterial cell envelope depends on the size of the periplasm
Source: PLoS Biol. 2017 Dec 19;15(12):e2004303. doi: 10.1371/journal.pbio.2004303 (PMC5736177; doi:10.1371/journal.pbio.2004303)
Supplement: S1 Table — (XLSX) [file pbio.2004303.s001.xlsx]

## Sheet: Sheet1
Strains	Relevant Genotype or Features	Source or notes
XL1-Blue	endA1 gyrA96(nalR) thi-1 recA1 relA1 lac glnV44 F'[ ::Tn10 proAB+ lacIq Δ(lacZ)M15] hsdR17(rK- mK+)	Stratagene
BW25113	rrnB3 ΔlacZ4787 hsdR514 Δ(araBAD)567 Δ(rhaBAD)568 rph-1	Background of KEIO collection
DH300	rprA::lacZ MG1655 (argF-lac)U169 used as WT	[1]
Keio collection	Δlpp::km, ΔrcsF::Km, ∆mdoG::km, ΔybiS::km, ΔerfK::Km, ∆ycfS::km , ∆mrcB::km	[2]
single mutants
AA132	DH300 ∆lpp	This study
AA185	DH300 ∆ybiS	This study
AA207	DH300 ∆ybiS, ∆erfK, ∆ycfS referred to as ∆ldt3	This study
AA261	DH300 Δlpp::lpp∆K58	This study
AA281	DH300 Δlpp::lpp+14	This study
AA282	DH300 Δlpp::lpp+21	This study
AA309	DH300 Δlpp::lpp+14, ∆rcsF	This study
AA310	DH300 Δlpp::lpp+21, ∆rcsF	This study
AA321	DH300 Δlpp::lpp∆K58, ∆mdoG	This study
AA323	DH300 Δlpp::lpp+14, ∆mdoG	This study
AA324	DH300 Δlpp::lpp+21, ∆mdoG	This study
AA404	DH300 ∆mrcB	This study
AA405	DH300 ∆mrcB,∆lpp	This study
AA406	DH300 ∆mrcB, Δlpp::lpp∆K58	This study
AA408	DH300 ∆mrcB, Δlpp::lpp+14	This study
AA409	DH300 ∆mrcB, Δlpp::lpp+21	This study
AA465	DH300 Δlpp::lpp+14, ∆rcsF, ∆mdoG	This study
AA468	DH300 Δlpp::lpp+21, ∆rcsF, ∆mdoG	This study
PL338	DH300 ∆mdoG	This study
PL358	DH300 ∆rcsF	[3]
PL367	DH300 ∆rcsF, ∆mdoG	This study
References:
1.	Majdalani N, Hernandez, D. and Gottesman, S. . Regulation and mode of action of the second small RNA activator of RpoS translation, RprA. Molecular Microbiology. 2002;46:813–26.
2.	Baba T, Ara T, Hasegawa M, Takai Y, Okumura Y, Baba M, et al. Construction of Escherichia coli K-12 in-frame, single-gene knockout mutants: the Keio collection. Molecular Systems Biology. 2006;2:2006.0008. doi: 10.1038/msb4100050. PubMed PMID: PMC1681482.
3.	Cho SH, Szewczyk J, Pesavento C, Zietek M, Banzhaf M, Roszczenko P, et al. Detecting envelope stress by monitoring beta-barrel assembly. Cell. 2014;159(7):1652-64. Epub 2014/12/20. doi: 10.1016/j.cell.2014.11.045. PubMed PMID: 25525882.
