# Supplementary material for: Communication across the bacterial cell envelope depends on the size of the periplasm
Source: PLoS Biol. 2017 Dec 19;15(12):e2004303. doi: 10.1371/journal.pbio.2004303 (PMC5736177; doi:10.1371/journal.pbio.2004303)
Supplement: S2 Table — (XLSX) [file pbio.2004303.s002.xlsx]

## Sheet: Sheet1
Plasmids	Features	Source or notes
pAM238	IPTG-regulated Plac, pSC101-based, spectinomycin	[1]
pYbiS	pAM238 with ybiS	[2]
pYbiSC186A	pAM238 with ybiSC186A	[2]
pSC202 referred to as pRcsF	pAM238 with rcsF	[3]
pRcsF+7	pAM238 with rcsF+7	This study
pSC202(S17D/M18D) referred to as pRcsFIM	pAM238 with rcsFS17D/M18D: rcsF IM	[3]
pAA165	pBad18 with lpp	This study
pCP20	FLP+, λ cI857+, λ PR Repts, ampicillin, chloramphenicol	[4]
References:
1.	Gil D, Bouché J-P. ColE1-type vectors with fully repressible replication. Gene. 1991;105(1):17-22.
2.	Depuydt M, Leonard SE, Vertommen D, Denoncin K, Morsomme P, Wahni K, et al. A periplasmic reducing system protects single cysteine residues from oxidation. Science. 2009;326(5956):1109-11. Epub 2009/12/08. doi: 10.1126/science.1179557. PubMed PMID: 19965429.
3.	Cho SH, Szewczyk J, Pesavento C, Zietek M, Banzhaf M, Roszczenko P, et al. Detecting envelope stress by monitoring beta-barrel assembly. Cell. 2014;159(7):1652-64. Epub 2014/12/20. doi: 10.1016/j.cell.2014.11.045. PubMed PMID: 25525882.
4.	Cherepanov P, W Wackernagel Gene disruption in Escherichia coli: TcR and KmR cassettes with the option of Flp-catalyzed excision of the antibiotic-resistance determinant. . Gene. 1995; 158(1):9-14.
