# Supplementary material for: Communication across the bacterial cell envelope depends on the size of the periplasm
Source: PLoS Biol. 2017 Dec 19;15(12):e2004303. doi: 10.1371/journal.pbio.2004303 (PMC5736177; doi:10.1371/journal.pbio.2004303)
Supplement: S1 Data — (XLSX) [file pbio.2004303.s012.xlsx]

## Sheet: Fig 1A
Values of β-galactosidase activity (in miller units) ratios to WT No treatment mean
		No treatment						A22						Mecillinam
WT		0.848564	1.16613	0.985303	1.07105	0.963322	0.965629	2.44263	2.1462	2.04786	2.91953	2.49816	2.15267	2.89514	4.05104	3.22764	2.46083	2.37177	2.59345
ΔybiS		0.605285	0.610658	0.602663	0.710299	0.752301	0.789352	1.29048	0.702662	0.801168	1.32622	1.39487	1.12902	1.16123	1.22312	1.02816	1.22616	1.22323	1.25147
Δldt3		0.757293	0.728387	0.60625	0.668543	1.10763	0.963929	1.21057	0.838591	0.862457	1.07121	0.942751	0.920055	0.845227	1.2289	1.17277	1.06739	0.935022	0.966941

## Sheet: Fig1B
		Basal Rcs activity
WT		0.952412	0.953544	1.09404	0.954546	0.871039	1.17441
Δldt3		0.924792	0.700203	0.865401	1.19323	1.09838	1.09399
ΔmdoG		4.56325	4.65942	5.10687	2.86098	3.29464	3.13147
ΔmdoG Δldt3		1.60868	1.41794	1.52747	1.6889	1.60813	1.59123
ΔmdoG Δldt3 + pAM238		1.35848	1.47775	1.37764	2.0498	1.73515	1.75521
ΔmdoG Δldt3 + pYbiS		5.29572	4.36832	4.8044	2.6102	2.6595	3.10043
ΔmdoG Δldt3 + pYbiSC186A		1.0502	1.33538	1.01736	1.9077	1.97235	1.99001

## Sheet: Fig1C
		No treatment						A22						Mecillinam
WT		0.848564	1.16613	0.985303	0.887486	1.07901	1.0335	2.44263	2.1462	2.04786	2.91953	2.49816	2.15267	3.2181	3.70462	3.74027	2.46083	2.37177	2.59345
Δldt3		0.757293	0.728387	0.60625	0.624287	0.646192	0.669301	1.21057	0.838591	0.862457	1.07121	0.942751	0.920055	0.845227	1.2289	1.17277	1.06739	0.935022	0.966941
Δldt3 + pAM238		0.644038	0.652741	0.532165	0.74832	1.01549	0.851429	1.01824	0.836325	0.727798				1.03165	1.43068	1.32888
Δldt3 + pYbiS		1.00602	0.823501	0.831574	0.803489	1.1617	1.34986	2.92988	2.74728	2.67596				3.30731	4.36653	3.88718
Δldt3 + pYbiSC186A		0.574802	0.692301	0.482347	0.620315	0.93028	0.829543	1.51299	0.974991	0.955499				1.16007	1.32966	1.26313

## Sheet: Fig2B LppWT cells
Measurements from LppWT cells
22.5	24.3					28.2	26.4		21.1	23.8	26.7	23	25.7	27
22.5	24.3					28	26.4		21.1	23.8	26.6	22.9	25.7	26.9
22.5	24.3					27.9	26.4		21	23.8	26.6	22.9	25.7	26.8
22.5	24.3					27.7	26.4		21	23.8	26.6	22.9	25.7	26.7
22.5	24.3					27.6	26.4		21	23.8	26.6	22.9	25.7	26.6
22.5	24.3					27.4	26.5		21	23.8	26.6	22.9	25.7	26.5
22.4	24.3					27.3	26.5		21	23.7	26.6	22.9	25.7	26.4
22.4	24.3					27.2	26.5		21	23.7	26.6	22.9	25.7	26.4
22.4	24.2					27.1	26.5		21	23.7	26.6	22.9	25.7	26.3
22.4	24.2					27	26.5		21	23.7	26.6	22.9	25.7	26.2
22.4	24.2					26.8	26.5		21	23.7	26.6	22.9	25.7	26.2
22.4	24.2					26.8	26.5		20.9	23.7	26.5	22.9	25.7	26.1
22.4	24.2					26.7	26.5		20.9	23.7	26.5	22.9	25.6	26.1
22.4	24.2					26.6	26.5		20.9	23.7	26.5	22.9	25.6	26
22.4	24.2					26.5	26.5		20.9	23.7	26.5	22.9	25.6	26
22.4	24.2					26.4	26.5		20.9	23.7	26.5	22.9	25.6	26
22.4	24.2					26.3	26.5		20.9	23.7	26.5	22.9	25.6	26
22.3	24.2					26.3	26.5		20.9	23.7	26.5	22.9	25.6	26
22.3	24.2					26.2	26.5		20.9	23.7	26.5	22.9	25.6	26
22.3	24.2					26.2	26.5		20.9	23.7	26.4	22.9	25.6	26
22.3	24.2					26.1	26.5		20.9	23.7	26.4	22.9	25.6	26
22.3	24.2					26.1	26.5		20.9	23.6	26.4	22.9	25.6	26
22.3	24.2					26.1	26.5		20.8	23.6	26.4	22.9	25.6	26
22.3	24.2					26	26.5		20.8	23.6	26.4	22.9	25.6	26
22.3	24.2					26	26.5		20.8	23.6	26.4	22.9	25.6	25.9
22.3	24.2					26	26.5		20.8	23.6	26.4	22.9	25.6	25.9
22.3	24.2					26	26.6		20.8	23.6	26.4	22.9	25.6	25.9
22.2	24.2					26	26.6		20.8	23.6	26.4	22.9	25.6	25.9
22.2	24.2					26	26.6		20.8	23.6	26.4	22.9	25.6	25.9
22.2	24.2					26	26.6		20.8	23.6	26.3	22.9	25.6	25.9
22.2	24.2					26	26.6		20.8	23.6	26.3	22.9	25.6	25.9
22.2	24.2					26	26.6		20.8	23.6	26.3	22.9	25.6	25.9
22.2	24.2					26	26.6		20.8	23.6	26.3	22.9	25.5	25.9
22.2	24.2					26	26.6		20.7	23.6	26.3	22.9	25.5	25.9
22.2	24.2					26	26.6		20.7	23.5	26.3	22.9	25.5	25.9
22.2	24.1					26	26.6		20.7	23.5	26.3	22.9	25.5	25.9
22.2	24.1					26	26.6		20.7	23.5	26.3	22.9	25.5	25.9
22.2	24.1					26	26.6		20.7	23.5	26.3	22.9	25.5	25.9
22.1	24.1					26	26.6		20.7	23.5	26.3	22.9	25.5	25.9
22.1	24.1					26	26.6		20.7	23.5	26.2	22.9	25.5	25.9
22.1	24.1					26	26.6		20.7	23.5	26.2	22.9	25.5	25.9
22.1	24.1					26	26.6		20.7	23.5	26.2	22.9	25.5	25.9
22.1	24.1					26.1	26.6		20.7	23.5	26.2	22.9	25.5	25.9
22.1	24.1					26.1	26.6		20.6	23.5	26.2	22.9	25.5	25.9
22.1	24.1					26.1	26.6		20.6	23.5	26.2	22.9	25.5	25.9
22.1	24.1					26.1	26.6		20.6	23.5	26.2	22.9	25.5	25.9
22.1	24.1					26.1	26.6		20.6	23.5	26.2	22.9	25.5	25.9
22.1	24.1					26.1	26.7		20.6	23.5	26.1	22.9	25.5	25.9
22.1	24.1					26.1	26.7		20.6	23.4	26.1	22.9	25.5	25.9
22	24.1					26.1	26.7		20.6	23.4	26.1	22.9	25.5	25.9
22	24.1					26.1	26.7		20.6	23.4	26.1	22.9	25.5	25.9
22	24.1					26.1	26.7		20.6	23.4	26.1	22.9	25.5	25.9
22	24.1					26.1	26.7		20.6	23.4	26.1	22.9	25.5	25.9
22	24.1					26.1	26.7		20.5	23.4	26.1	22.9	25.5	25.9
22	24.1					26.1	26.7		20.5	23.4	26.1	22.9	25.5	25.9
22	24.1					26.1	26.7		20.5	23.4	26.1	22.9	25.5	25.9
22	24.1					26.1	26.7		20.5	23.4	26.1	22.9	25.5	25.9
22	24.1					26.1	26.7		20.5	23.4	26	22.9	25.4	25.9
22	24.1					26.1	26.7		20.5	23.4	26	22.9	25.4	25.9
22	24.1					26.1	26.7		20.5	23.4	26	22.9	25.4	25.9
21.9	24.1					26.1	26.7		20.5	23.4	26	22.9	25.4	25.9
21.9	24					26.1	26.7		20.5	23.4	26	22.9	25.4	25.9
21.9	24					26.1	26.7		20.5	23.3	26	22.9	25.4	25.9
21.9	24					26.1	26.7		20.4	23.3	26	22.9	25.4	25.9
21.9	24					26.1	26.7		20.4	23.3	26	22.9	25.4	25.9
21.9	24					26.1	26.7		20.4	23.3	26	22.9	25.4	25.9
21.9	24					26.1	26.7		20.4	23.3	26	22.9	25.4	25.9
21.9	24					26.1	26.8		20.4	23.3	25.9	22.9	25.4	25.9
21.9	24					26.1	26.8		20.4	23.3	25.9	22.9	25.4	25.9
21.9	24					26.1	26.8		20.4	23.3	25.9	22.9	25.4	25.9
21.8	24					26.1	26.8		20.4	23.3	25.9	22.9	25.4	25.8
21.8	24					26.1	26.8		20.4	23.3	25.9	22.9	25.4	25.8
21.8	24					26.1	26.8		20.4	23.3	25.9	22.9	25.4	25.9
21.8	24					26.1	26.8		20.4	23.3	25.9	22.9	25.4	25.8
21.8	24					26.1	26.8		20.3	23.3	25.9	22.9	25.4	25.8
21.8	24					26.1	26.8		20.3	23.2	25.9	22.9	25.4	25.8
21.8	24					26.1	26.8		20.3	23.2	25.8	22.9	25.4	25.8
21.8	24					26.1	26.8		20.3	23.2	25.8	22.9	25.4	25.8
21.8	24					26.1	26.8		20.3	23.2	25.8	22.9	25.4	25.8
21.8	24					26.1	26.8		20.3	23.2	25.8	22.9	25.3	25.8
21.8	24					26.1	26.8		20.3	23.2	25.8	22.9	25.3	25.8
21.7	24					26.1	26.8		20.3	23.2	25.8	22.9	25.3	25.8
21.7	24					26.2	26.8		20.3	23.2	25.8	22.9	25.3	25.8
21.7	24					26.2	26.8		20.3	23.2	25.8	22.9	25.3	25.8
21.7	24					26.2	26.8		20.2	23.2	25.8	22.9	25.3	25.8
21.7	24					26.2	26.8		20.2	23.2	25.7	22.9	25.3	25.8
21.7	24					26.2	26.8		20.2	23.2	25.7	22.9	25.3	25.8
21.7	23.9					26.2	26.8		20.2	23.2	25.7	22.9	25.3	25.8
21.7	23.9					26.2	26.9		20.2	23.2	25.7	22.9	25.3	25.8
21.7	23.9					26.2	26.9		20.2	23.2	25.7	22.9	25.3	25.8
21.7	23.9					26.2	26.9		20.2	23.1	25.7	22.9	25.3	25.8
21.7	23.9					26.2	26.9		20.2	23.1	25.7	22.9	25.3	25.8
21.6	23.9					26.2	26.9		20.2	23.1	25.7	22.9	25.3	25.8
21.6	23.9					26.2	26.9		20.2	23.1	25.7	22.9	25.3	25.8
21.6	23.9					26.2	26.9		20.2	23.1	25.7	22.9	25.3	25.8
21.6	23.9					26.2	26.9		20.1	23.1	25.6	22.9	25.3	25.8
21.6	23.9					26.2	26.9		20.1	23.1	25.6	22.9	25.3	25.8
21.6	23.9					26.2	26.9		20.1	23.1	25.6	22.9	25.3	25.8
21.6	23.9					26.2	26.9		20.1	23.1	25.6	22.9	25.3	25.8
21.6	23.9					26.2	26.9		20.1	23.1	25.6	22.9	25.3	25.8
21.6	23.9					26.2	26.9		20.1	23.1	25.6	22.9	25.3	25.8
21.6	23.9					26.2	26.9		20.1	23.1	25.6	22.9	25.3	25.8
21.6	23.9					26.2	26.9		20.1	23.1	25.6	22.9	25.2	25.8
21.5	23.9					26.2	26.9		20.1	23	25.6	22.9	25.2	25.8
21.5	23.9					26.2	26.9		20.1	23	25.5	22.9	25.2	25.8
21.5	23.9					26.2	26.9		20.1	23	25.5	22.9	25.2	25.8
21.5	23.9					26.2	26.9		20	23	25.5	22.9	25.2	25.8
21.5	23.9					26.2	26.9		20	23	25.5	22.9	25.2	25.8
21.5	23.9					26.2	27		20	23	25.5	22.9	25.2	25.8
21.5	23.9					26.2	27		20	23	25.5	22.9	25.2	25.8
21.5	23.9					26.2	27		20	23	25.5	22.9	25.2	25.8
21.5	23.9					26.2	27		20	23	25.5	22.9	25.2	25.8
21.5	23.9					26.2	27		20	23	25.5	22.9	25.2	25.8
21.5	23.9					26.2	27		20	23	25.4	22.9	25.2	25.8
21.4	23.8					26.2	27		20	23	25.4	22.9	25.2	25.8
21.4	23.8					26.2	27		20	23	25.4	22.9	25.2	25.8
21.4	23.8					26.2	27		19.9	23	25.4	22.9	25.2	25.8
21.4	23.8					26.2	27		19.9	22.9	25.4	22.9	25.2	25.7
21.4	23.8					26.2	27		19.9	22.9	25.4	22.9	25.2	25.8
21.4	23.8					26.2	27		19.9	22.9	25.4	22.9	25.2	25.7
21.4	23.8					26.3	27		19.9	22.9	25.4	22.9	25.2	25.7
21.4	23.8					26.2	27		19.9	22.9	25.4	22.9	25.2	25.7
21.4	23.8					26.3	27		19.9	22.9	25.4	22.9	25.2	25.7
21.4	23.8					26.3	27		19.9	22.9	25.3	22.9	25.2	25.7
21.3	23.8					26.3	27		19.9	22.9	25.3	22.9	25.2	25.7
21.3	23.8					26.3	27		19.9	22.9	25.3	22.9	25.1	25.7
21.3	23.8					26.3	27		19.8	22.9	25.3	22.9	25.2	25.7
21.3	23.8					26.3	27		19.8	22.9	25.3	22.9	25.1	25.7
21.3	23.8					26.3	27		19.8	22.9	25.3	22.9	25.1	25.7
21.3	23.8					26.3	27.1		19.8	22.9	25.3	22.9	25.1	25.7
21.3	23.8					26.3	27.1		19.8	22.9	25.3	22.9	25.1	25.7
21.3	23.8					26.3	27.1		19.8	22.8	25.3	22.9	25.1	25.7
21.3	23.8					26.3	27.1		19.8	22.8	25.2	22.9	25.1	25.7
21.3	23.8					26.3	27.1		19.8	22.8	25.2	22.9	25.1	25.7
21.3	23.8					26.3	27.1		19.8	22.8	25.2	22.9	25.1	25.7
21.2	23.8					26.3	27.1		19.8	22.8	25.2	22.9	25.1	25.7
21.2	23.8					26.3	27.1		19.8	22.8	25.2	22.9	25.1	25.7
21.2	23.8					26.3	27.1		19.7	22.8	25.2	22.9	25.1	25.7
21.2	23.8					26.3	27.1		19.7	22.8	25.2	22.9	25.1	25.7
21.2	23.8					26.3	27.1		19.7	22.8	25.2	22.9	25.1	25.7
21.2	23.8					26.3	27.1		19.7	22.8	25.2	22.9	25.1	25.7
21.2	23.7					26.3	27.1		19.7	22.8	25.1	22.9	25.1	25.7
21.2	23.7					26.3	27.1		19.7	22.8	25.1	22.9	25.1	25.7
21.2	23.7					26.3	27.1		19.7	22.8	25.1	22.9	25.1	25.7
21.2	23.7					26.3	27.1		19.7	22.8	25.1	22.9	25.1	25.7
21.2	23.7					26.3	27.1		19.7	22.7	25.1	22.9	25.1	25.7
21.1	23.7					26.3	27.1		19.7	22.7	25.1	22.9	25	25.7
21.1	23.7					26.3	27.1		19.7	22.7	25.1	22.9	25	25.7
21.1	23.7					26.3	27.2		19.6	22.7	25.1	22.9	25	25.7
21.1	23.7					26.3	27.2		19.6	22.7	25.1	22.9	25	25.7
21.1	23.7					26.3	27.2		19.6	22.7	25	22.9	25	25.7
21.1	23.7					26.3	27.2		19.6	22.7	25	22.9	24.9	25.7
21.1	23.7					26.3	27.2		19.6	22.7	25	22.9	24.9	25.7
21.1	23.7					26.3	27.2		19.6	22.7	25	22.9	24.9	25.7
21.1	23.7					26.3	27.2		19.6	22.7	25	22.9	24.9	25.7
21.1	23.7					26.3	27.2		19.6	22.7	25	22.9	24.9	25.7
21.1	23.7					26.3	27.2		19.6	22.7	25	22.9	24.9	25.7
21	23.7					26.3	27.1		19.6	22.7	25	22.9	24.8	25.7
21	23.7					26.4	27.1		19.5	22.7	25	22.9	24.8	25.7
21	23.7					26.4	27.1		19.5	22.6	25	22.9	24.8	25.7
21	23.7					26.4	27.1		19.5	22.6	24.9	22.9	24.8	25.7
21	23.7					26.4	27.1		19.5	22.6	24.9	22.9	24.8	25.7
21	23.7					26.4	27.1		19.5	22.6	24.9	22.9	24.7	25.7
21	23.7					26.4	27.1		19.5	22.6	24.9	22.9	24.7	25.6
21	23.7					26.4	27.1		19.5	22.6	24.9	22.9	24.7	25.6
21	23.7					26.4	27.1		19.5	22.6	24.9	23	24.7	25.6
21	23.7					26.4	27.1		19.5	22.6	24.9	23	24.7	25.6
21	23.8					26.4	27.1		19.5	22.6	24.9	23	24.6	25.6
21	23.8					26.4	27.1		19.4	22.6	24.9	23	24.6	25.6
21	23.8					26.4	27		19.4	22.6	24.8	23	24.6	25.6
21	23.8					26.4	27		19.4	22.6	24.8	23	24.6	25.6
21	23.9					26.4	27		19.4	22.6	24.8	23	24.6	25.6
21	23.9					26.4	27		19.4	22.6	24.8	23	24.6	25.6
21	23.9					26.4	27		19.4	22.5	24.8	23	24.5	25.6
21	23.9					26.4	27		19.4	22.5	24.8	23	24.5	25.6
21.1	24					26.4	27		19.4	22.5	24.8	23	24.5	25.6
21.1	24					26.4	27		19.4	22.5	24.8	23	24.5	25.6
21.1	24					26.4	27		19.4	22.5	24.8	23	24.5	25.6
21.1	24					26.4	27		19.4	22.5	24.7	23	24.4	25.6
21.1	24.1					26.4	27		19.3	22.5	24.7	23	24.4	25.6
21.1	24.1					26.4	27		19.3	22.5	24.7	23	24.4	25.6
21.1	24.1					26.4	26.9		19.3	22.5	24.7	23	24.4	25.6
21.1	24.1					26.4	26.9		19.3	22.5	24.7	23	24.4	25.6
21.1	24.2					26.4	26.9		19.3	22.5	24.7	23	24.4	25.6
21.1	24.2					26.4	26.9		19.3	22.5	24.7	23	24.3	25.6
21.1	24.2					26.4	26.9		19.3	22.5	24.7	23	24.3	25.6
21.1	24.2					26.4	26.9		19.3	22.4	24.7	23	24.3	25.6
21.1	24.3					26.4	26.9		19.3	22.4	24.7	23	24.3	25.6
21.1	24.3					26.4	26.9		19.3	22.5	24.6	23	24.3	25.6
21.1	24.3					26.4	26.9		19.2	22.5	24.6	23	24.2	25.6
21.1	24.3					26.4	26.9		19.2	22.5	24.6	23	24.2	25.6
21.1	24.4					26.4	26.9		19.2	22.5	24.6	23	24.2	25.6
21.1	24.4					26.4	26.9		19.2	22.5	24.6	23	24.2	25.6
21.1	24.4					26.4	26.8		19.2	22.5	24.6	23	24.2	25.6
21.1	24.4					26.4	26.8		19.2	22.5	24.6	23	24.2	25.6
21.1	24.5					26.4	26.8		19.2	22.5	24.6	23	24.1	25.6
21.1	24.5					26.4	26.8		19.2	22.5	24.6	23	24.1	25.6
21.2	24.5					26.4	26.8		19.2	22.5	24.5	23	24.1	25.6
21.2	24.5					26.4	26.8		19.2	22.5	24.5	23	24.1	25.6
21.2	24.6					26.4	26.8		19.1	22.5	24.5	23	24.1	25.6
21.2	24.6					26.4	26.8		19.1	22.5	24.5	23	24	25.6
21.2	24.6					26.4	26.8		19.1	22.5	24.5	23	24	25.6
21.2	24.6					26.4	26.8		19.1	22.5	24.5	23	24	25.6
21.2	24.7					26.4	26.8		19.1	22.6	24.5	23	24	25.6
21.2	24.7					26.4	26.8		19.1	22.6	24.5	23	24	25.6
21.2	24.7					26.4	26.8		19.1	22.6	24.5	23	24	25.6
21.2	24.8					26.4	26.7		19.1	22.6	24.4	23	23.9	25.6
21.2	24.8					26.4	26.7		19.1	22.6	24.4	23	23.9	25.6
21.2	24.8					26.4	26.7		19.1	22.6	24.4	23	23.9	25.6
21.2	24.8					26.5	26.7		19	22.6	24.4	23	23.9	25.6
21.2	24.8					26.5	26.7		19	22.6	24.4	23	23.9	25.6
21.2	24.8					26.5	26.7		19	22.6	24.4	23	23.9	25.5
21.2	24.7					26.5	26.7		19	22.6	24.4	23	23.8	25.5
21.2	24.7					26.5	26.7		19	22.6	24.4	23	23.8	25.6
21.2	24.7					26.5	26.7		19	22.6	24.4	23	23.8	25.6
21.2	24.7					26.5	26.7		19	22.6	24.4	23	23.8	25.6
21.2	24.7					26.5	26.7		19	22.6	24.3	23	23.8	25.6
21.2	24.7					26.5	26.6		19	22.6	24.3	23	23.7	25.6
21.2	24.7					26.6	26.6		19	22.6	24.3	23	23.7	25.6
21.2	24.7					26.6	26.6		19	22.7	24.3	23	23.7	25.6
21.3	24.7					26.6	26.6		18.9	22.7	24.3	23	23.7	25.6
21.3	24.7					26.6	26.6		18.9	22.7	24.3	23	23.7	25.6
21.3	24.7					26.6	26.6		18.9	22.7	24.3	23	23.6	25.6
21.3	24.7					26.6	26.6		18.9	22.7	24.3	23	23.6	25.6
21.3	24.7					26.6	26.6		18.9	22.7	24.3	23	23.6	25.6
21.3	24.7					26.6	26.6		18.9	22.7	24.2	23	23.6	25.6
21.3	24.6					26.7	26.6		18.9	22.7	24.2	23	23.6	25.6
21.3	24.6					26.7	26.6		18.9	22.7	24.2	23	23.6	25.6
21.3	24.6					26.7	26.6		18.9	22.7	24.2	23	23.5	25.6
21.3	24.6					26.7	26.6		18.9	22.7	24.2	23	23.5	25.6
21.3	24.6					26.7	26.5		18.9	22.7	24.2	23	23.5	25.7
21.3	24.6					26.7	26.5		18.8	22.7	24.2	23	23.5	25.7
21.3	24.6					26.7	26.5		18.8	22.7	24.2	23	23.5	25.7
21.3	24.6					26.7	26.5		18.8	22.7	24.2	23	23.4	25.7
21.3	24.6					26.8	26.5		18.8	22.8	24.1	23	23.4	25.7
21.3	24.6					26.8	26.5		18.8	22.8	24.1	23	23.4	25.7
21.3	24.6					26.8	26.5		18.8	22.8	24.1	23	23.4	25.7
21.3	24.6					26.8	26.5		18.8	22.8	24.1	23	23.4	25.8
21.3	24.6					26.8	26.5		18.8	22.8	24.1	23	23.4	25.8
21.3	24.5					26.8	26.5		18.8	22.8	24.1	23	23.3	25.8
21.3	24.5					26.8	26.5		18.8	22.8	24.1	23	23.3	25.8
21.3	24.5					26.8	26.5		18.8	22.8	24.1	23	23.3	25.8
21.4	24.5					26.9	26.4		18.9	22.8	24.1	23	23.3	25.8
21.4	24.5					26.9	26.4		18.9	22.8	24.1	23	23.3	25.8
21.4	24.5					26.9	26.4		18.9	22.8	24	23	23.3	25.9
21.4	24.5					26.9	26.4		18.9	22.8	24	23	23.2	25.9
21.4	24.5					26.9	26.4		18.9	22.8	24	23	23.2	25.9
21.4	24.5					26.9	26.4		18.9	22.8	24	23	23.2	25.9
21.4	24.5					26.9	26.4		19	22.8	24	23	23.2	25.9
21.4	24.5					26.9	26.4		19	22.8	24	23	23.2	25.9
21.4	24.5					26.9	26.4		19	22.9	24	23	23.2	26
21.4	24.5					27	26.4		19	22.9	24	23	23.2	26
21.4	24.5					27	26.4		19	22.9	24	23	23.2	26
21.4	24.4					27	26.4		19	22.9	23.9	23	23.2	26
21.4	24.4					27	26.3		19.1	22.9	23.9	23	23.2	26
21.4	24.4					27	26.3		19.1	22.9	23.9	23	23.2	26
21.4	24.4					27	26.3		19.1	22.9	23.9	23	23.2	26
21.4	24.4					27	26.3		19.1	22.9	23.9	23	23.2	26.1
21.4	24.4					27	26.3		19.1	22.9	23.9	23	23.2	26.1
21.4	24.4					27	26.3		19.1	22.9	23.9	23	23.2	26.1
21.4	24.4					27.1	26.3		19.2	22.9	23.9	23	23.2	26.1
21.4	24.4					27.1	26.3		19.2	22.9	23.9	23	23.2	26.1
21.4	24.4					27.1	26.3		19.2	22.9	23.8	23	23.2	26.1
21.4	24.4					27.1	26.3		19.2	22.9	23.8	23	23.2	26.2
21.5	24.4					27.1	26.3		19.2	22.9	23.8	23	23.2	26.2
21.5	24.4					27.1	26.3		19.2	23	23.8	23	23.2	26.2
21.5	24.3					27.1	26.2		19.3	23	23.8	23	23.2	26.2
21.5	24.3					27.1	26.2		19.3	23	23.8	23	23.2	26.2
21.5	24.3					27.2	26.2		19.3	23	23.8	23	23.2	26.2
21.5	24.3					27.2	26.2		19.3	23	23.8	23	23.2	26.3
21.5	24.3					27.2	26.2		19.3	23	23.8	23	23.2	26.3
21.5	24.3					27.2	26.2		19.3	23	23.8	23	23.2	26.3
21.5	24.3					27.2	26.2		19.4	23	23.7	23	23.2	26.3
21.5	24.3					27.2	26.2		19.4	23	23.7	23	23.2	26.3
21.5	24.3					27.2	26.2		19.4	23	23.7	23	23.2	26.3
21.5	24.3					27.2	26.2		19.4	23	23.7	23	23.2	26.3
21.5	24.3					27.3	26.2		19.4	23	23.7	23	23.2	26.4
21.5	24.3					27.3	26.2		19.4	23	23.7	23	23.2	26.4
21.5	24.3					27.3	26.1		19.4	23	23.7	23	23.2	26.4
21.5	24.3					27.3	26.1		19.5	23	23.7	23	23.2	26.4
21.5	24.2					27.3	26.1		19.5	23	23.7	23	23.2	26.4
21.5	24.2					27.3	26.1		19.5	23.1	23.6	23	23.2	26.4
21.5	24.2					27.3	26.1		19.5	23.1	23.6	23	23.2	26.5
21.5	24.2					27.3	26.1		19.5	23.1	23.6	23	23.2	26.5
21.5	24.2					27.3	26.1		19.6	23.1	23.6	23	23.2	26.5
21.5	24.2					27.4	26.1		19.6	23.1	23.6	23	23.2	26.5
21.5	24.2					27.4	26.1		19.6	23.1	23.6	23	23.2	26.5
21.6	24.2					27.4	26.1		19.6	23.1	23.6	23	23.2	26.5
21.6	24.2					27.4	26.1		19.6	23.1	23.6	23	23.2	26.5
21.6	24.2					27.4	26.1		19.6	23.1	23.6	23	23.2	26.6
21.6	24.2					27.4	26.1		19.6	23.2	23.5	23	23.2	26.6
21.6	24.2					27.4	26		19.7	23.2	23.5	23	23.2	26.6
21.6	24.2					27.4	26		19.7	23.2	23.5	23	23.2	26.6
21.6	24.1					27.5	26		19.7	23.2	23.5	23	23.2	26.6
21.6	24.1					27.5	26		19.7	23.2	23.5	23	23.2	26.6
21.6	24.1					27.5	26		19.7	23.2	23.5	23	23.2	26.6
21.6	24.1					27.5	26		19.7	23.2	23.5	23	23.2	26.7
21.6	24.1					27.5	26		19.8	23.3	23.5	23	23.2	26.7
21.6	24.1					27.5	26		19.8	23.3	23.5	23	23.2	26.7
21.6	24.1					27.5	26		19.8	23.3	23.5	23	23.2	26.7
21.6	24.1					27.5	26		19.8	23.3	23.4	23	23.2	26.7
21.6	24.1					27.6	26		19.8	23.3	23.4	23	23.2	26.7
21.6	24.1					27.6	26		19.9	23.3	23.4	23	23.2	26.8
21.6	24.1					27.6	25.9		19.9	23.3	23.4	23	23.2	26.8
21.6	24.1					27.6	25.9		19.9	23.3	23.4	23	23.1	26.8
21.6	24.1					27.6	25.9		19.9	23.4	23.4	23	23.1	26.8
21.6	24.1					27.6	25.9		19.9	23.4	23.4	23	23.1	26.8
21.6	24					27.6	25.9		19.9	23.4	23.4	23	23.1	26.8
21.6	24					27.6	25.9		19.9	23.4	23.4	23	23.1	26.9
21.7	24					27.6	25.9		20	23.4	23.3	23	23.1	26.9
21.7	24					27.7	25.9		20	23.4	23.3	23	23.1	26.9
21.7	24					27.7	25.9		20	23.4	23.3	23	23.1	26.9
21.7	24					27.7	25.9		20	23.4	23.3	23	23.1	26.9
21.7	24					27.7	25.9		20	23.5	23.3	23	23.1	26.9
21.7	24					27.7	25.9		20	23.5	23.3	23	23	26.9
21.7	24					27.7	25.9		20.1	23.5	23.3	23	23	27
21.7	24					27.6	25.9		20.1	23.5	23.3	23	23	27
21.7	24					27.6	25.9		20.1	23.5	23.3	23	23	27
21.7	24					27.6	25.9		20.1	23.5	23.3	23	23	27
21.7	24					27.6	25.9		20.1	23.5	23.3	23	23	27
21.7	24					27.6	25.9		20.1	23.6	23.3	23	23	27
21.7	23.9					27.6	25.9		20.2	23.6	23.4	23	23	27.1
21.7	23.9					27.6	25.9		20.2	23.6	23.4	23	23	27.1
21.7	23.9					27.6	25.9		20.2	23.6	23.4	23	22.9	27.1
21.7	23.9					27.6	25.9		20.2	23.6	23.4	23	22.9	27.1
21.7	23.9					27.6	25.9		20.2	23.6	23.4	23	22.9	27.1
21.7	23.9					27.6	25.9		20.2	23.6	23.4	23	22.9	27.1
21.7	23.9					27.6	25.9		20.3	23.7	23.4	23	22.9	27.1
21.7	23.9					27.6	25.9		20.3	23.7	23.4	23	22.9	27.2
21.7	23.9					27.5	25.9		20.3	23.7	23.4	23	22.9	27.2
21.7	23.9					27.5	25.9		20.3	23.7	23.4	23	22.9	27.2
21.7	23.9					27.5	25.9		20.3	23.7	23.4	23	22.9	27.2
21.8	23.9					27.5	25.9		20.3	23.7	23.4	23	22.8	27.2
21.8	23.9					27.5	25.9		20.4	23.7	23.4	23	22.8	27.2
21.8	23.8					27.5	25.9		20.4	23.8	23.4	23	22.8	27.3
21.8	23.8					27.5	25.9		20.4	23.8	23.4	23	22.8	27.3
21.8	23.8					27.5	25.9		20.4	23.8	23.4	23	22.8	27.3
21.8	23.8					27.5	25.9		20.4	23.8	23.5	23	22.8	27.3
21.8	23.8					27.5	25.9		20.4	23.8	23.5	23	22.8	27.3
21.8	23.8					27.5	25.9		20.5	23.8	23.5	23	22.8	27.3
21.8	23.8					27.5	25.9		20.5	23.8	23.5	23	22.8	27.4
21.8	23.8					27.5	25.9		20.5	23.8	23.5	23	22.7	27.4
21.8	23.8					27.5	25.9		20.5	23.9	23.5	23	22.7	27.4
21.8	23.8					27.4	25.9		20.5	23.9	23.5	23	22.7	27.4
21.8	23.8					27.4	25.9		20.5	23.9	23.5	23	22.7	27.4
21.8	23.8					27.4	25.9		20.6	23.9	23.5	23	22.7	27.4
21.8	23.8					27.4	25.9		20.6	23.9	23.5	23	22.7	27.4
21.8	23.8					27.4	25.9		20.6	23.9	23.5	23	22.7	27.5
21.8	23.7					27.4	25.9		20.6	23.9	23.5	23	22.7	27.5
21.8	23.7					27.4	25.9		20.6	24	23.5	23	22.7	27.5
21.8	23.7					27.4	25.9		20.6	24	23.5	23	22.6	27.5
21.8	23.7					27.4	25.9		20.7	24	23.5	23	22.6	27.5
21.8	23.7					27.4	25.9		20.7	24	23.5	23	22.6	27.5
21.8	23.7					27.4	25.9		20.7	24	23.6	23	22.6	27.6
21.9	23.7					27.3	25.9		20.7	24	23.6	23	22.6	27.6
21.9	23.7					27.3	25.9		20.7	24	23.6	23	22.6	27.6
21.9	23.7					27.3	25.9		20.7	24	23.6	23	22.6	27.6
21.9	23.7					27.3	25.9		20.7	24.1	23.6	23	22.6	27.6
21.9	23.7					27.3	25.9		20.8	24.1	23.6	23	22.6	27.6
21.9	23.7					27.3	25.9		20.8	24.1	23.6	23	22.6	27.6
21.9	23.7					27.3	25.8		20.8	24.1	23.6	23	22.5	27.7
21.9	23.7					27.3	25.8		20.8	24.1	23.6	23	22.5	27.7
21.9	23.6					27.3	25.8		20.8	24.1	23.6	23	22.5	27.7
21.9	23.6					27.3	25.8		20.9	24.1	23.6	23	22.5	27.7
21.9	23.6					27.3	25.8		20.9	24.2	23.6	23	22.5	27.7
21.9	23.6					27.3	25.8		20.9	24.2	23.6	23	22.5	27.7
21.9	23.6					27.3	25.7		20.9	24.2	23.6	23	22.5	27.8
21.9	23.6					27.2	25.7		20.9	24.2	23.7	23	22.5	27.8
21.9	23.6					27.2	25.7		20.9	24.2	23.7	23	22.5	27.8
21.9	23.6					27.2	25.7		20.9	24.2	23.7	23	22.4	27.8
21.9	23.6					27.2	25.7		21	24.2	23.7	23	22.4	27.8
21.9	23.6					27.2	25.7		21	24.3	23.7	23.1	22.4	27.8
21.9	23.6					27.2	25.6		21	24.3	23.7	23.1	22.4	27.8
22	23.6					27.2	25.6		21	24.3	23.7	23.1	22.4	27.9
22	23.5					27.2	25.6		21	24.3	23.7	23.1	22.4	27.9
22	23.5					27.2	25.6		21	24.3	23.7	23.1	22.4	27.9
22	23.5					27.2	25.6		21.1	24.3	23.7	23.1	22.4	27.9
22	23.5					27.2	25.6		21.1	24.3	23.7	23.1	22.4	27.9
22	23.5					27.2	25.5		21.1	24.3	23.7	23.1	22.3	27.9
22	23.5					27.2	25.5		21.1	24.4	23.7	23.1	22.3	27.9
22	23.5					27.1	25.5		21.1	24.4	23.7	23.1	22.3	28
22	23.5					27.1	25.5		21.1	24.4	23.7	23.1	22.3	28
22	23.5					27.1	25.5		21.2	24.4	23.8	23.1	22.3	28
22	23.5					27.1	25.5		21.2	24.4	23.8	23.1	22.3	28
22	23.5					27.1	25.4		21.2	24.4	23.8	23.2	22.3	28
22.1	23.5					27.1	25.4		21.2	24.4	23.8	23.2	22.3	28
22.1	23.5					27.1	25.4		21.2	24.5	23.8	23.2	22.3	28.1
22.1	23.5					27.1	25.4		21.2	24.5	23.8	23.2	22.3	28.1
22.1	23.5					27.1	25.4		21.3	24.5	23.8	23.2	22.2	28.1
22.1	23.4					27.1	25.4		21.3	24.5	23.8	23.2	22.2	28.1
22.1	23.4					27.1	25.3		21.3	24.5	23.8	23.2	22.2	28.1
22.1	23.4					27.1	25.3		21.3	24.5	23.8	23.2	22.2	28.1
22.1	23.4					27	25.3		21.3	24.5	23.8	23.2	22.2	28.2
22.1	23.4					27	25.3		21.3	24.6	23.8	23.2	22.2	28.2
22.1	23.4					27	25.3		21.4	24.6	23.8	23.2	22.2	28.2
22.1	23.4					27	25.3		21.4	24.6	23.9	23.2	22.2	28.2
22.1	23.4					27	25.2		21.4	24.6	23.9	23.2	22.2	28.2
22.1	23.4					27	25.2		21.4	24.6	23.9	23.2	22.1	28.2
22.1	23.4					27	25.2		21.4	24.6	23.9	23.3	22.1	28.2
22.1	23.4					27	25.2		21.4	24.6	23.9	23.3	22.1	28.3
22.1	23.4					27	25.2		21.5	24.6	23.9	23.3	22.1	28.2
22.1	23.4					27	25.2		21.5	24.6	23.9	23.3	22.1	28.2
22.1	23.3					26.9	25.1		21.5	24.6	23.9	23.3	22.1	28.2
22.1	23.3					26.9	25.1		21.5	24.6	23.9	23.3	22.1	28.2
22.1	23.3					26.9	25.1		21.5	24.6	23.9	23.3	22.1	28.2
22.1	23.3					26.9	25.1		21.5	24.6	23.9	23.3	22.1	28.2
22.1	23.3					26.9	25.1		21.6	24.6	23.9	23.3	22	28.2
22.1	23.3					26.9	25.1		21.6	24.6	23.9	23.3	22	28.1
22.1	23.3					26.8	25		21.6	24.6	23.9	23.3	22	28.1
22.1	23.3					26.8	25		21.6	24.6	23.9	23.3	22	28.1
22.1	23.3					26.8	25		21.6	24.6	24	23.3	22	28.1
22.1	23.3					26.8	25		21.6	24.6	24	23.3	22	28
22.1	23.3					26.8	25		21.6	24.6	24	23.4	22	28
22.1	23.3					26.7	25		21.6	24.6	24	23.4	22	28
22.1	23.3					26.7	24.9		21.5	24.6	24	23.4	22	28
22.1	23.3					26.7	24.9		21.5	24.6	24	23.4	22	27.9
22.1	23.2					26.7	24.9		21.5	24.6	24	23.4	21.9	27.9
22.1	23.2					26.7	24.9		21.5	24.6	24	23.4	21.9	27.9
22.1	23.2					26.7	24.9		21.4	24.6	24	23.4	21.9	27.9
22.1	23.2					26.6	24.9		21.4	24.6	24	23.4	21.9	27.8
22.1	23.1					26.6	24.8		21.4	24.6	24	23.4	21.9	27.8
22.1	23.1					26.6	24.8		21.4	24.6	24	23.4	21.9	27.8
22.1	23.1					26.6	24.8		21.3	24.6	24	23.4	21.9	27.8
22.1	23					26.6	24.8		21.3	24.6	24	23.4	21.9	27.7
22.1	23					26.6	24.8		21.3	24.6	24.1	23.4	21.9	27.7
22.1	22.9					26.5	24.8		21.3	24.6	24.1	23.4	21.8	27.7
22.1	22.9					26.5	24.7		21.2	24.6	24.1	23.5	21.8	27.7
22.1	22.8					26.5	24.7		21.2	24.6	24.1	23.5	21.8	27.6
22.1	22.8					26.5	24.7		21.2	24.6	24.1	23.5	21.8	27.6
22.1	22.8					26.5	24.7		21.2	24.6	24.1	23.5	21.8	27.6
22.1	22.7					26.5	24.7		21.1	24.6	24.1	23.5	21.8	27.6
22.1	22.7					26.4	24.7		21.1	24.6	24.1	23.5	21.8	27.5
22.1	22.6					26.4	24.6		21.1	24.6	24.1	23.5	21.8	27.5
22.1	22.6					26.4	24.6		21.1	24.6	24.1	23.5	21.8	27.5
22.1	22.5					26.4	24.6		21	24.6	24.1	23.5	21.7	27.5
22.1	22.5					26.4	24.6		21	24.6	24.1	23.5	21.7	27.4
22.1	22.4					26.3	24.6		21	24.6	24.1	23.5	21.7	27.4
22.1	22.4					26.3	24.6		21	24.6	24.1	23.5	21.7	27.4
22.1	22.4					26.3	24.5		20.9	24.6	24.2	23.5	21.7	27.4
22.1	22.3					26.3	24.5		20.9	24.6	24.2	23.6	21.7	27.3
22.1	22.3					26.3	24.5		20.9	24.6	24.2	23.6	21.7	27.3
22.1	22.2					26.3	24.5		20.9	24.5	24.2	23.6	21.7	27.3
22.1	22.2					26.3	24.5		20.9	24.6	24.2	23.6	21.7	27.3
22.1	22.1					26.2	24.5		20.9	24.6	24.2	23.6	21.6	27.2
22.1	22.1					26.2	24.4		20.9	24.6	24.2	23.6	21.6	27.2
22.1	22.1					26.2	24.4		20.9	24.5	24.2	23.6	21.6	27.2
22.1	22.2					26.3	24.4		21	24.5	24.2	23.6	21.6	27.1
22.1	22.2					26.3	24.4		21	24.5	24.2	23.6	21.6	27.1
22.1	22.2					26.3	24.4		21	24.5	24.2	23.6	21.6	27.1
22.1	22.2					26.3	24.4		21	24.5	24.2	23.6	21.6	27.1
22.2	22.2					26.3	24.3		21.1	24.5	24.2	23.6	21.6	27.1
22.2	22.2					26.3	24.3		21.1	24.5	24.2	23.6	21.6	27
22.2	22.2					26.3	24.3		21.1	24.5	24.2	23.6	21.6	27
22.2	22.2					26.4	24.3		21.1	24.5	24.3	23.7	21.5	27
22.2	22.3					26.4	24.3		21.1	24.5	24.3	23.7	21.5	27
22.2	22.3					26.4	24.3		21.2	24.5	24.3	23.7	21.5	26.9
22.2	22.3					26.4	24.3		21.2	24.5	24.3	23.7	21.5	26.9
22.2	22.3					26.4	24.2		21.2	24.5	24.3	23.7	21.5	26.9
22.2	22.3					26.4	24.2		21.2	24.5	24.3	23.7	21.5	26.8
22.2	22.3					26.5	24.2		21.2	24.5	24.3	23.7	21.5	26.8
22.2	22.3					26.5	24.2		21.3	24.5	24.3	23.7	21.5	26.8
22.2	22.3					26.5	24.2		21.3	24.5	24.3	23.7	21.5	26.8
22.2	22.4					26.5	24.2		21.3	24.5	24.3	23.7	21.4	26.7
22.2	22.4					26.5	24.2		21.3	24.5	24.3	23.7	21.4	26.7
22.2	22.4					26.5	24.2		21.4	24.5	24.3	23.7	21.4	26.7
22.2	22.4					26.6	24.2		21.4	24.5	24.3	23.7	21.4	26.7
22.2	22.4					26.6	24.2		21.4	24.5	24.3	23.7	21.4	26.7
22.2	22.4					26.6	24.2		21.4	24.5	24.3	23.8	21.4	26.6
22.2	22.4					26.6	24.2		21.4	24.5	24.4	23.8	21.4	26.6
22.2	22.4					26.6	24.2		21.5	24.5	24.4	23.8	21.4	26.6
22.2	22.4					26.6	24.2		21.5	24.5	24.4	23.8	21.4	26.5
22.2	22.5					26.6	24.2		21.5	24.5	24.4	23.8	21.3	26.5
22.2	22.5					26.7	24.3		21.5	24.5	24.4	23.8	21.3	26.5
22.2	22.5					26.7	24.2		21.5	24.5	24.4	23.8	21.3	26.5
22.2	22.5					26.7	24.2		21.6	24.5	24.4	23.8	21.3	26.4
22.2	22.5					26.7	24.3		21.6	24.5	24.4	23.8	21.2	26.4
22.2	22.5					26.7	24.2		21.6	24.5	24.4	23.8	21.3	26.4
22.2	22.5					26.7	24.3		21.6	24.5	24.4	23.8	21.3	26.4
22.2	22.6					26.8	24.3		21.6	24.5	24.4	23.8	21.3	26.4
22.2	22.6					26.8	24.3		21.7	24.5	24.4	23.8	21.3	26.3
22.2	22.6					26.8	24.3		21.7	24.5	24.4	23.8	21.3	26.3
22.2	22.6					26.8	24.3		21.7	24.5	24.4	23.9	21.3	26.3
22.2	22.6					26.8	24.3		21.7	24.5	24.5	23.9	21.3	26.2
22.2	22.6					26.8	24.3		21.8	24.5	24.5	23.9	21.3	26.2
22.2	22.6					26.9	24.3		21.8	24.5	24.5	23.9	21.3	26.2
22.2	22.6					26.9	24.3		21.8	24.5	24.5	23.9	21.3	26.2
22.2	22.6					26.9	24.3		21.8	24.5	24.5	23.9	21.3	26.1
22.2	22.7					26.9	24.3		21.8	24.5	24.5	23.9	21.3	26.1
22.2	22.7					26.9	24.3		21.9	24.5	24.5	23.9	21.3	26.1
22.2	22.7					26.9	24.3		21.9	24.5	24.5	23.9	21.4	26.1
22.2	22.7					26.9	24.3		21.9	24.5	24.5	23.9	21.4	26
22.2	22.7					27	24.3		21.9	24.4	24.5	23.9	21.4	26
22.2	22.7					27	24.3		21.9	24.4	24.5	23.9	21.4	26
22.2	22.7					27	24.3		22	24.4	24.5	23.9	21.4	26
22.2	22.7					27	24.3		22	24.4	24.5	24	21.4	25.9
22.2	22.8					27	24.3		22	24.4	24.5	24	21.4	25.9
22.2	22.8					27	24.3		22	24.4	24.6	24	21.4	25.9
22.2	22.8					27.1	24.3		22.1	24.4	24.6	24	21.4	25.9
22.2	22.8					27.1	24.3		22.1	24.4	24.6	24	21.4	25.8
22.2	22.8					27.1	24.3		22.1	24.4	24.6	24	21.4	25.8
22.2	22.8					27.1	24.3		22.1	24.4	24.6	24	21.4	25.8
22.2	22.8					27.1	24.3		22.1	24.4	24.6	24	21.4	25.8
22.2	22.9					27.1	24.3		22.2	24.4	24.6	24	21.5	25.7
22.2	22.9					27.2	24.3		22.2	24.4	24.6	24	21.5	25.7
22.2	22.9					27.2	24.3		22.2	24.4	24.6	24	21.5	25.7
22.2	22.9					27.2	24.3		22.2	24.4	24.6	24	21.5	25.7
22.2	22.9					27.2	24.3		22.2	24.4	24.6	24	21.5	25.6
22.2	22.9					27.2	24.3		22.3	24.4	24.6	24	21.5	25.6
22.2	22.9					27.2	24.3		22.3	24.4	24.6	24.1	21.5	25.6
22.2	22.9					27.2	24.3		22.3	24.4	24.6	24.1	21.5	25.6
22.2	22.9					27.3	24.3		22.3	24.4	24.6	24.1	21.5	25.5
22.2	23					27.3	24.3		22.3	24.4	24.7	24.1	21.5	25.5
22.2	23					27.3	24.3		22.4	24.4	24.7	24.1	21.5	25.5
22.2	23					27.3	24.3		22.4	24.4	24.7	24.1	21.5	25.5
22.3	23					27.3	24.3		22.4	24.4	24.7	24.1	21.6	25.4
22.3	23					27.3	24.3		22.4	24.4	24.7	24.1	21.6	25.4
22.3	23					27.4	24.3		22.4	24.4	24.7	24.1	21.6	25.4
22.3	23					27.4	24.3		22.5	24.4	24.7	24.1	21.6	25.4
22.3	23					27.4	24.3		22.5	24.4	24.7	24.1	21.6	25.3
22.3	23.1					27.4	24.3		22.5	24.4	24.7	24.1	21.6	25.3
22.3	23.1					27.4	24.3		22.5	24.4	24.7	24.1	21.6	25.3
22.3	23.1					27.4	24.3		22.6	24.4	24.7	24.1	21.6	25.3
22.3	23.1					27.4	24.3		22.6	24.4	24.7	24.2	21.6	25.2
22.3	23.1					27.5	24.3		22.6	24.4	24.7	24.2	21.6	25.2
22.3	23.1					27.5	24.3		22.5	24.4	24.8	24.2	21.6	25.2
22.3	23.1					27.5	24.3		22.5	24.4	24.8	24.2	21.6	25.2
22.3	23.1					27.5	24.3		22.4	24.4	24.8	24.2	21.6	25.1
22.3	23.2					27.5	24.3		22.4	24.4	24.8	24.2	21.7	25.1
22.3	23.2					27.5	24.3		22.3	24.4	24.8	24.2	21.7	25.1
22.3	23.2					27.6	24.3		22.3	24.4	24.8	24.2	21.7	25.1
22.3	23.2					27.6	24.3		22.2	24.4	24.8	24.2	21.7	25
22.3	23.2					27.6	24.3		22.1	24.4	24.8	24.2	21.7	25
22.3	23.2					27.6	24.3		22.1	24.4	24.8	24.2	21.7	25
22.3	23.2					27.6	24.3		22	24.4	24.8	24.2	21.7	25
22.3	23.2					27.6	24.3		22	24.4	24.8	24.2	21.7	24.9
22.3	23.2					27.7	24.3		21.9	24.4	24.8	24.2	21.7	24.9
22.3	23.3					27.7	24.3		21.9	24.4	24.8	24.3	21.7	24.9
22.3	23.3					27.7	24.3		21.9	24.4	24.8	24.3	21.7	24.9
22.3	23.3					27.7	24.3		21.8	24.4	24.8	24.3	21.7	24.8
22.3	23.3					27.7	24.3		21.8	24.4	24.9	24.3	21.8	24.8
22.3	23.3					27.7	24.3		21.8	24.4	24.9	24.3	21.8	24.8
22.3	23.3					27.8	24.3		21.8	24.4	24.9	24.3	21.8	24.8
22.3	23.3					27.8	24.3		21.7	24.4	24.9	24.3	21.8	24.7
22.3	23.4					27.8	24.3		21.7	24.4	24.9	24.3	21.8	24.7
22.3	23.4					27.8	24.3		21.7	24.4	24.9	24.3	21.8	24.7
22.3	23.4					27.8	24.3		21.7	24.4	24.9	24.3	21.8	24.7
22.3	23.4					27.8	24.3		21.7	24.4	24.9	24.3	21.8	24.7
22.3	23.4					27.9	24.3		21.7	24.4	24.9	24.3	21.8	24.7
22.3	23.4					27.9	24.3		21.7	24.4	24.9	24.3	21.8	24.7
22.3	23.4					27.9	24.3		21.7	24.4	24.9	24.3	21.8	24.7
22.3	23.4					27.9	24.3		21.7	24.4	24.9	24.3	21.8	24.7
22.3	23.5					27.9	24.3		21.7	24.4	24.9	24.3	21.8	24.7
22.3	23.5					27.9	24.3		21.7	24.4	24.9	24.3	21.9	24.8
22.3	23.5					27.9	24.3		21.7	24.4	25	24.3	21.9	24.8
22.3	23.5					28	24.3		21.7	24.4	25	24.3	21.9	24.8
22.3	23.5					28	24.3		21.6	24.4	25	24.3	21.9	24.9
22.4	23.5					28	24.3		21.6	24.4	25	24.2	21.9	24.9
22.4	23.5					28	24.3		21.6	24.4	25	24.2	21.9	24.9
22.4	23.5					28	24.3		21.6	24.4	25	24.2	21.9	24.9
22.4	23.6					28	24.3		21.6	24.4	25	24.2	21.9	25
22.4	23.6					28.1	24.3		21.6	24.4	25	24.2	21.9	25
22.4	23.6					28.1	24.3		21.6	24.4	25	24.2	21.9	25
22.4	23.6					28.1	24.3		21.6	24.4	25	24.2	21.9	25
22.4	23.6					28.1	24.3		21.6	24.4	25	24.2	21.9	25.1
22.4	23.6					28.1	24.3		21.6	24.4	25	24.2	22	25.1
22.4	23.6					28.1	24.3		21.6	24.4	25	24.2	22	25.1
22.4	23.6					28.2	24.3		21.6	24.4	25	24.2	22	25.1
22.4	23.6					28.2	24.3		21.6	24.4	25.1	24.2	22	25.2
22.4	23.7					28.2	24.3		21.6	24.4	25.1	24.1	22	25.2
22.4	23.7					28.2	24.3		21.5	24.4	25.1	24.1	22	25.2
22.4	23.7					28.2	24.3		21.5	24.4	25.1	24.1	22	25.2
22.4	23.7					28.2	24.3		21.5	24.4	25.1	24.1	22	25.3
22.4	23.7					28.2	24.3		21.5	24.4	25.1	24.1	22	25.3
22.4	23.7					28.3	24.3		21.5	24.4	25.1	24.1	22	25.3
22.4	23.7					28.3	24.3		21.5	24.4	25.1	24.1	22	25.3
22.5	23.7					28.3	24.3		21.5	24.4	25.1	24.1	22	25.4
22.5	23.8					28.3	24.3		21.5	24.4	25.1	24.1	22	25.4
22.5	23.8					28.3	24.3		21.5	24.4	25.1	24.1	22.1	25.4
22.5	23.8					28.3	24.3		21.5	24.4	25.1	24.1	22.1	25.4
22.5	23.8					28.4	24.3		21.5	24.4	25.1	24	22.1	25.5
22.5	23.8					28.4	24.3		21.5	24.4	25.1	24	22.1	25.5
22.5	23.8					28.4	24.3		21.5	24.4	25.1	24	22.1	25.5
22.5	23.8					28.4	24.2		21.5	24.4	25.2	24	22.1	25.5
22.5	23.8					28.4	24.2		21.4	24.4	25.2	24	22.1	25.6
22.5	23.9					28.4	24.2		21.4	24.4	25.2	24	22.1	25.6
22.5	23.9					28.5	24.2		21.4	24.4	25.2	24	22.1	25.6
22.4	23.9					28.5	24.2		21.4	24.4	25.2	24	22.1	25.6
22.4	23.9					28.5	24.2		21.4	24.4	25.2	24	22.1	25.6
22.4	23.9					28.5	24.2		21.4	24.4	25.2	24	22.1	25.7
22.4	23.9					28.5	24.2		21.4	24.4	25.2	24	22.2	25.7
22.3	23.9					28.5	24.1		21.4	24.4	25.2	23.9	22.2	25.7
22.3	23.9					28.5	24.1		21.4	24.4	25.2	23.9	22.2	25.7
22.3	24					28.6	24.1		21.4	24.4	25.2	23.9	22.2	25.7
22.3	24					28.6	24.1		21.4	24.4	25.2	23.9	22.2	25.8
22.3	24					28.6	24.1		21.4	24.4	25.2	23.9	22.2	25.8
22.2	24					28.6	24.1		21.4	24.4	25.2	23.9	22.2	25.8
22.2	24					28.6	24.1		21.3	24.4	25.3	23.9	22.2	25.8
22.2	24					28.6	24.1		21.3	24.4	25.3	23.9	22.2	25.9
22.2	24					28.7	24		21.3	24.4	25.3	23.9	22.2	25.9
22.1	24					28.7	24		21.3	24.4	25.3	23.9	22.2	25.9
22.1	24.1					28.7	24		21.3	24.4	25.3	23.9	22.2	25.9
22.1	24.1					28.7	24		21.3	24.4	25.3	23.9	22.2	26
22.1	24.1					28.7	24		21.3	24.4	25.3	23.8	22.3	26
22.1	24.1					28.7	24		21.3	24.4	25.3	23.8	22.3	26
22	24.1					28.7	24		21.3	24.4	25.3	23.8	22.3	26
22	24.1					28.8	24		21.3	24.4	25.3	23.8	22.3	26
22	24.1					28.8	24		21.3	24.4	25.3	23.8	22.3	26.1
22	24.1					28.8	23.9		21.3	24.4	25.3	23.8	22.3	26.1
21.9	24.2					28.8	23.9		21.3	24.4	25.3	23.8	22.3	26.1
21.9	24.2					28.8	23.9		21.3	24.4	25.3	23.8	22.3	26.1
21.9	24.2					28.8	23.9		21.2	24.4	25.3	23.8	22.3	26.2
21.9	24.2					28.9	23.9		21.2	24.4	25.4	23.8	22.3	26.2
21.9	24.2					28.9	23.9		21.2	24.4	25.4	23.8	22.3	26.2
21.8	24.2					28.9	23.9		21.2	24.4	25.4	23.7	22.3	26.2
21.8	24.2					28.9	23.9		21.2	24.4	25.4	23.7	22.3	26.2
21.8	24.2					28.9	23.8		21.2	24.4	25.4	23.7	22.4	26.3
21.8	24.3					28.9	23.8		21.2	24.4	25.4	23.7	22.4	26.3
21.7	24.3					29	23.8		21.2	24.4	25.4	23.7	22.4	26.3
21.7	24.3					29	23.8		21.2	24.4	25.4	23.7	22.4	26.3
21.7	24.3					29	23.8		21.2	24.4	25.4	23.7	22.4	26.3
21.7	24.3					29	23.8		21.2	24.4	25.4	23.7	22.4	26.4
21.7	24.3					29	23.8		21.2	24.4	25.4	23.7	22.4	26.4
21.6	24.3					29	23.8		21.2	24.4	25.4	23.7	22.4	26.4
21.6	24.3					29.1	23.7		21.1	24.4	25.4	23.7	22.4	26.4
21.6	24.4					29.1	23.7		21.1	24.4	25.5	23.7	22.4	26.5
21.6	24.4					29.1	23.7		21.1	24.4	25.5	23.6	22.4	26.5
21.5	24.4					29.1	23.7		21.1	24.4	25.5	23.6	22.5	26.5
21.5	24.4					29.1	23.7		21.1	24.4	25.5	23.6	22.5	26.5
21.5	24.4					29.1	23.7		21.1	24.4	25.5	23.6	22.5	26.6
21.5	24.4					29.1	23.7		21.1	24.4	25.5	23.6	22.5	26.6
21.5	24.4					29.2	23.7		21.1	24.4	25.5	23.6	22.5	26.6
21.4	24.4					29.2	23.6		21.1	24.4	25.5	23.6	22.5	26.6
21.4	24.5					29.2	23.6		21.1	24.4	25.5	23.6	22.5	26.6
21.4	24.5					29.2	23.6		21.1	24.4	25.5	23.6	22.5	26.7
21.4	24.5					29.2	23.6		21.1	24.4	25.5	23.6	22.5	26.7
21.3	24.5					29.2	23.6		21.1	24.4	25.5	23.6	22.5	26.7
21.3	24.5					29.2	23.6		21.1	24.4	25.5	23.5	22.5	26.7
21.3	24.5					29.3	23.6		21	24.4	25.5	23.5	22.5	26.8
21.3	24.5					29.3	23.6		21	24.4	25.5	23.5	22.5	26.8
21.3	24.5					29.3	23.6		21	24.4	25.6	23.5	22.6	26.8
21.2	24.5					29.3	23.5		21	24.4	25.6	23.5	22.6	26.8
21.2	24.6					29.3	23.5		21	24.4	25.6	23.5	22.6	26.8
21.2	24.6					29.3	23.5		21	24.4	25.6	23.5	22.6	26.9
21.2	24.6					29.3	23.5		21	24.4	25.6	23.5	22.6	26.9
21.2	24.6					29.3	23.5		21	24.4	25.6	23.5	22.6	26.9
21.2	24.6					29.3	23.5		21	24.4	25.6	23.5	22.6	26.9
21.2	24.6					29.3	23.5		21	24.4	25.6	23.5	22.6	27
21.2	24.6					29.3	23.5		21	24.4	25.6	23.5	22.6	27
21.2	24.6					29.3	23.4		21	24.4	25.6	23.4	22.6	27
21.3	24.7					29.3	23.4		21	24.4	25.6	23.4	22.6	27
21.3	24.7					29.3	23.4		21	24.4	25.6	23.4	22.6	27
21.3	24.7					29.3	23.4		20.9	24.4	25.6	23.4	22.6	27.1
21.3	24.7					29.3	23.4		20.9	24.4	25.6	23.4	22.7	27.1
21.3	24.7					29.2	23.4		20.9	24.4	25.6	23.4	22.7	27.1
21.3	24.7					29.2	23.4		20.9	24.4	25.6	23.4	22.7	27.1
21.3	24.7					29.2	23.4		20.9	24.4	25.6	23.4	22.7	27.2
21.3	24.7					29.2	23.3		20.9	24.4	25.6	23.4	22.7	27.2
21.4	24.8					29.2	23.3		20.9	24.4	25.6	23.4	22.7	27.2
21.4	24.8					29.2	23.3		20.9	24.4	25.6	23.4	22.7	27.2
21.4	24.8					29.2	23.3		20.9	24.4	25.6	23.3	22.7	27.3
21.4	24.8					29.2	23.3		20.9	24.4	25.6	23.3	22.7	27.3
21.4	24.8					29.2	23.3		20.9	24.4	25.6	23.3	22.7	27.3
21.4	24.8					29.2	23.3		20.9	24.4	25.6	23.3	22.7	27.3
21.4	24.8					29.2	23.3		20.8	24.4	25.6	23.3	22.7	27.3
21.4	24.8					29.2	23.3		20.8	24.4	25.6	23.3	22.8	27.4
21.4	24.9					29.1	23.2		20.8	24.4	25.6	23.3	22.8	27.4
21.5	24.9					29.1	23.2		20.8	24.4	25.6	23.3	22.8	27.4
21.5	24.9					29.1	23.2		20.8	24.4	25.6	23.3	22.9	27.4
21.5	24.9					29.1	23.2		20.8	24.4	25.6	23.3	22.9	27.5
21.5	24.9					29.1	23.2		20.8	24.4	25.5	23.3	22.9	27.5
21.5	24.9					29.1	23.2		20.8	24.4	25.6	23.2	23	27.5
21.5	24.9					29.1	23.2		20.8	24.4	25.6	23.2	23	27.5
21.5	25					29.1	23.2		20.8	24.4	25.6	23.2	23	27.5
21.5	25					29.1	23.1		20.8	24.4	25.6	23.2	23	27.5
21.6	25					29.1	23.1		20.8	24.4	25.6	23.2	23.1	27.5
21.6	25					29.1	23.1		20.8	24.4	25.6	23.2	23.1	27.5
21.6	25					29	23.1		20.8	24.4	25.6	23.2	23.1	27.6
21.6	25					29	23.1		20.8	24.4	25.6	23.2	23.2	27.6
21.6	25					29	23.1		20.7	24.4	25.6	23.2	23.2	27.6
21.6	25					29	23.1		20.7	24.4	25.6	23.2	23.2	27.6
21.6	25					29	23.1		20.7	24.4	25.6	23.2	23.3	27.6
21.6	25.1					29	23		20.7	24.4	25.6	23.2	23.3	27.6
21.7	25.1					29	23		20.7	24.4	25.6	23.2	23.3	27.6
21.7	25.1					29	23		20.7	24.3	25.6	23.2	23.3	27.6
21.7	25.1					29	23		20.7	24.4	25.6	23.2	23.3	27.6
21.7	25.1					29	23		20.7	24.3	25.6	23.1	23.3	27.7
21.7	25.1					29	23		20.7	24.3	25.6	23.1	23.3	27.7
21.7	25.1					29	23		20.7	24.3	25.6	23.1	23.3	27.7
21.7	25.1					28.9	23		20.7	24.3	25.6	23.1	23.3	27.7
21.7	25.1					28.9	23		20.7	24.3	25.6	23.1	23.3	27.7
21.7	25					28.9	22.9		20.7	24.3	25.6	23.1	23.3	27.7
21.8	25					28.9	22.9		20.7	24.3	25.6	23.1	23.3	27.7
21.8	25					28.9	22.9		20.6	24.3	25.6	23.1	23.3	27.7
21.8	25					28.9	22.9		20.6	24.3	25.6	23.1	23.3	27.7
21.8	25					28.9	22.9		20.6	24.3	25.6	23.1	23.3	27.8
21.8	25					28.9	22.9		20.6	24.3	25.6	23.1	23.3	27.8
21.8	25					28.9	22.9		20.6	24.3	25.6	23.1	23.3	27.8
21.8	25					28.9	22.9		20.6	24.3	25.6	23.1	23.3	27.8
21.8	25					28.9	22.8		20.6	24.3	25.6	23.1	23.3	27.8
21.9	24.9					28.8	22.8		20.6	24.3	25.6	23.1	23.3	27.8
21.9	25					28.8	22.8		20.6	24.3	25.6	23.1	23.3	27.8
21.9	25					28.8	22.8		20.6	24.3	25.6	23.1	23.3	27.8
21.9	25					28.8	22.8		20.6	24.3	25.6	23	23.3	27.9
21.9	25					28.8	22.9		20.5	24.3	25.6	23	23.3	27.9
21.9	24.9					28.8	22.9		20.5	24.3	25.6	23	23.3	27.9
21.9	25					28.8	22.9		20.5	24.3	25.6	23	23.3	27.9
21.9	25					28.8	22.9		20.5	24.3	25.6	23	23.3	27.9
22	24.9					28.8	22.9		20.5	24.3	25.6	23	23.3	27.9
22	25					28.8	23		20.4	24.3	25.6	23	23.4	27.9
22	24.9					28.8	23		20.4	24.3	25.6	23	23.4	27.9
22	24.9					28.8	23		20.4	24.3	25.6	23	23.3	27.9
22	25					28.7	23		20.4	24.3	25.6	23	23.4	28
22	24.9					28.7	23		20.4	24.3	25.6	23	23.4	28
22	25					28.7	23		20.4	24.3	25.6	23	23.4	28
22	24.9					28.7	23.1		20.4	24.3	25.6	23	23.4	28
22	24.9					28.7	23.1		20.3	24.3	25.6	23	23.4	28
22.1	24.9					28.7	23.1		20.3	24.3	25.6	23	23.4	28
22.1	24.9					28.7	23.1		20.3	24.2	25.6	23	23.4	28
22.1	24.9					28.7	23.1		20.3	24.2	25.6	22.9	23.4	28
22.1	24.9					28.7	23.2		20.3	24.2	25.6	22.9	23.4	28
22.1	24.9					28.7	23.2		20.2	24.2	25.6	22.9	23.4	28.1
22.1	24.9					28.7	23.2		20.2	24.2	25.6	22.9	23.4	28.1
22.1	24.9					28.7	23.2		20.2	24.2	25.6	22.9	23.4	28.1
22.1	24.9					28.6	23.2		20.2	24.2	25.6	22.9	23.4	28.1
22.2	24.9					28.6	23.3		20.2	24.2	25.6	22.9	23.4	28.1
22.2	24.9					28.6	23.3		20.2	24.2	25.6	22.9	23.4	28.1
22.2	24.9					28.6	23.3		20.1	24.2	25.6	22.9	23.4	28.1
22.2	24.9					28.6	23.3		20.1	24.2	25.6	22.9	23.4	28.1
22.2	24.9					28.6	23.3		20.1	24.2	25.6	22.9	23.4	28.1
22.2	24.9					28.6	23.4		20.1	24.2	25.6	22.9	23.4	28.2
22.2	24.9					28.6	23.4		20.1	24.2	25.6	22.9	23.4	28.2
22.2	24.9					28.6	23.4		20.1	24.2	25.6	22.9	23.4	28.2
22.3	24.9					28.6	23.4		20.1	24.2	25.6	22.9	23.4	28.2
22.3	24.9					28.6	23.4		20	24.2	25.6	22.9	23.4	28.2
22.3	24.9					28.6	23.4		20	24.2	25.6	22.9	23.4	28.2
22.3	24.9					28.5	23.5		20	24.2	25.6	22.8	23.4	28.2
22.3	24.9					28.5	23.5		20	24.2	25.6	22.8	23.4	28.2
22.3	24.9					28.5	23.5		20	24.2	25.6	22.8	23.4	28.2
22.3	24.9					28.5	23.5		19.9	24.2	25.6	22.8	23.4	28.3
22.3	24.9					28.5	23.5		19.9	24.2	25.6	22.8	23.4	28.3
22.3	24.9					28.5	23.6		19.9	24.2	25.6	22.8	23.4	28.3
22.4	24.9					28.5	23.6		19.9	24.2	25.6	22.8	23.4	28.3
22.4	24.9					28.5	23.6		19.9	24.2	25.6	22.8	23.4	28.3
22.4	24.9					28.5	23.6		19.9	24.2	25.6	22.8	23.4	28.3
22.4	24.9					28.5	23.6		20	24.2	25.6	22.8	23.4	28.3
22.4	24.9					28.5	23.6		20	24.2	25.6	22.8	23.4	28.3
22.4	24.9					28.5	23.7		20	24.2	25.6	22.8	23.4	28.4
22.4	24.9					28.4	23.7		20	24.2	25.6	22.8	23.4	28.4
22.5	24.9					28.4	23.7		20.1	24.2	25.6	22.8	23.4	28.4
22.5	24.9					28.4	23.7		20.1	24.2	25.6	22.8	23.4	28.4
22.5	24.9					28.4	23.7		20.1	24.1	25.6	22.8	23.4	28.4
22.5	24.9					28.4	23.7		20.1	24.2	25.6	22.8	23.4	28.4
22.5	24.9					28.4	23.8		20.2	24.1	25.6	22.7	23.4	28.4
22.5	24.9					28.4	23.8		20.2	24.1	25.6	22.7	23.4	28.4
22.6	24.9					28.4	23.8		20.2	24.1	25.6	22.7	23.4	28.4
22.6	24.9					28.4	23.8		20.2	24.1	25.6	22.7	23.4	28.5
22.6	24.9					28.4	23.8		20.3	24.1	25.6	22.7	23.4	28.5
22.6	24.9					28.3	23.8		20.3	24.1	25.6	22.7	23.4	28.5
22.6	24.9					28.3	23.8		20.3	24.1	25.6	22.7	23.4	28.5
22.6	24.9					28.3	23.9		20.4	24.1	25.6	22.7	23.4	28.5
22.6	24.9					28.3	23.9		20.4	24.1	25.6	22.7	23.4	28.5
22.7	24.9					28.3	23.9		20.4	24.1	25.6	22.7	23.4	28.5
22.7	24.9					28.3	23.9		20.4	24.1	25.6	22.7	23.4	28.5
22.7	24.9					28.3	23.9		20.5	24.1	25.6	22.7	23.4	28.5
22.7	24.9					28.3	23.9		20.5	24.1	25.6	22.7	23.4	28.6
22.7	24.9					28.3	23.9		20.5	24.1	25.6	22.7	23.4	28.6
22.7	24.9					28.3	24		20.5	24.1	25.6	22.7	23.4	28.6
22.8	24.9					28.3	24		20.6	24.1	25.6	22.7	23.4	28.5
22.8	24.9					28.3	24		20.6	24.1	25.6	22.6	23.4	28.5
22.8	24.9					28.3	24		20.6	24.1	25.6	22.6	23.4	28.5
22.8	24.9					28.2	24		20.6	24.1	25.6	22.6	23.4	28.5
22.8	24.9					28.2	24		20.7	24.1	25.6	22.6	23.4	28.5
22.8	24.9					28.2	24		20.7	24.1	25.6	22.6	23.4	28.5
22.8	24.9					28.2	24.1		20.7	24.1	25.6	22.5	23.4	28.5
22.9	24.9					28.2	24.1		20.7	24.1	25.6	22.5	23.4	28.5
22.9	24.9					28.2	24.1		20.8	24.1	25.6	22.5	23.4	28.4
22.9	24.9					28.2	24.1		20.8	24.1	25.6	22.5	23.4	28.4
22.9	24.9					28.2	24.1		20.8	24.1	25.6	22.5	23.4	28.4
22.9	24.9					28.2	24.1		20.8	24.1	25.6	22.4	23.4	28.4
22.9	24.9					28.2	24.1		20.9	24.1	25.6	22.4	23.4	28.4
23	24.9					28.2	24.2		20.9	24.1	25.6	22.4	23.4	28.4
23	24.9					28.1	24.2		20.9	24.1	25.6	22.4	23.4	28.4
23	24.9					28.1	24.2		20.9	24.1	25.6	22.4	23.4	28.4
23	24.9					28.1	24.2		21	24.1	25.6	22.3	23.4	28.4
23	24.9					28.1	24.2		21	24.1	25.6	22.3	23.4	28.3
23	24.9					28.1	24.2		21	24	25.6	22.3	23.4	28.3
23	24.9					28.1	24.2		21	24	25.6	22.3	23.4	28.3
23	24.9					28.1	24.3		21.1	24	25.6	22.2	23.4	28.3
23	24.9					28.1	24.3		21.1	24	25.6	22.2	23.4	28.3
23	24.9					28.1	24.3		21.1	24	25.6	22.2	23.4	28.3
22.9	24.9					28.1	24.3		21.1	24	25.6	22.2	23.4	28.3
22.9	24.9					28.1	24.3		21.2	24	25.6	22.2	23.5	28.3
22.9	24.9					28.1	24.3		21.2	24	25.6	22.1	23.5	28.2
22.9	24.9					28	24.3		21.2	24	25.6	22.1	23.5	28.2
22.9	24.9					28	24.4		21.3	24	25.6	22.1	23.5	28.2
22.9	24.9					28	24.4		21.3	24	25.6	22.1	23.5	28.2
22.8	24.9					28	24.4		21.3	24	25.6	22.1	23.5	28.2
22.8	24.9					28	24.4		21.3	24	25.7	22	23.5	28.2
22.8	24.9					28	24.4		21.4	24	25.6	22	23.5	28.2
22.8	24.9					28	24.4		21.4	24	25.6	22	23.5	28.2
22.8	24.9					28	24.4		21.4	24	25.6	22	23.5	28.2
22.7	24.9					28	24.5		21.4	24	25.7	22	23.5	28.2
22.7	24.9					28	24.5		21.5	24	25.7	21.9	23.5	28.2
22.7	24.9					28	24.5		21.5	24	25.6	21.9	23.5	28.2
22.7	24.9					28	24.5		21.5	24	25.6	21.9	23.5	28.2
22.7	24.9					27.9	24.5		21.5	24	25.7	21.9	23.5	28.2
22.7	24.9					27.9	24.5		21.6	24	25.7	21.8	23.5	28.2
22.6	24.9					27.9	24.5		21.6	24	25.7	21.8	23.5	28.2
22.6	24.9					27.9	24.6		21.6	24	25.7	21.8	23.5	28.2
22.6	24.9					27.9	24.6		21.6	24	25.7	21.8	23.5	28.2
22.6	24.9					27.9	24.6		21.7	24	25.7	21.8	23.5	28.2
22.6	24.9					27.9	24.6		21.7	24	25.7	21.7	23.5	28.1
22.5	24.9					27.9	24.6		21.7	24	25.7	21.7	23.5	28.1
22.5	24.9					27.9	24.6		21.7	24	25.7	21.7	23.5	28.1
22.5	24.9					27.9	24.6		21.8	24	25.7	21.7	23.5	28.1
22.5	24.9					27.9	24.7		21.8	24	25.7	21.7	23.5	28.1
22.5	24.9					27.9	24.7		21.8	24	25.7	21.6	23.5	28.1
22.5	24.9					27.9	24.7		21.8	24	25.7	21.6	23.5	28.1
22.4	24.9					27.8	24.7		21.9	24	25.7	21.6	23.5	28.1
22.4	24.9					27.8	24.7		21.9	23.9	25.7	21.6	23.5	28.1
22.4	24.9					27.8	24.7		21.9	23.9	25.7	21.6	23.5	28.1
22.4	24.9					27.8	24.7		21.9	23.9	25.7	21.5	23.5	28.1
22.4	24.9					27.8	24.8		22	23.9	25.7	21.5	23.5	28.1
22.3	24.9					27.8	24.8		22	23.9	25.7	21.5	23.5	28.1
22.3	24.9					27.8	24.8		22	23.9	25.7	21.5	23.5	28.1
22.3	24.9					27.8	24.8		22	23.9	25.7	21.4	23.5	28.1
22.3	24.9					27.8	24.8		22.1	23.9	25.7	21.4	23.5	28.1
22.3	24.9					27.8	24.8		22.1	24	25.7	21.4	23.5	28.1
22.3	24.9					27.8	24.8		22.1	24	25.7	21.4	23.5	28.1
22.2	24.9					27.8	24.9		22.1	24	25.7	21.4	23.5	28.1
22.2	24.9					27.7	24.9		22.2	24	25.7	21.3	23.5	28.1
22.2	24.9					27.7	24.9		22.2	24	25.7	21.3	23.5	28.1
22.2	24.9					27.7	24.9		22.2	24	25.7	21.3	23.5	28.1
22.2	24.9					27.7	24.9		22.2	24.1	25.7	21.3	23.5	28.1
22.2	24.9					27.7	24.9		22.3	24.1	25.7	21.3	23.5	28.1
22.1	24.9					27.7	24.9		22.3	24.1	25.7	21.2	23.5	28
22.1	24.9					27.7	25		22.3	24.1	25.7	21.2	23.5	28
22.1	24.9					27.7	25		22.3	24.1	25.7	21.2	23.5	28
22.1	24.9					27.7	25		22.4	24.2	25.7	21.2	23.5	28
22.1	24.9					27.7	25		22.4	24.2	25.7	21.2	23.5	28
22	24.9					27.7	25		22.4	24.2	25.7	21.1	23.5	28
22	24.9					27.7	25		22.5	24.2	25.7	21.1	23.5	28
22	24.9					27.6	25		22.5	24.2	25.7	21.1	23.5	28
22	24.9					27.6	25.1		22.5	24.2	25.7	21.1	23.5	28
22	24.9					27.6	25.1		22.5	24.3	25.7	21	23.5	28
22	24.9					27.6	25.1		22.6	24.3	25.7	21	23.5	28
21.9	24.9					27.6	25.1		22.6	24.3	25.7	21	23.5	28
21.9	24.9					27.6	25.1		22.6	24.3	25.7	21	23.5	28
21.9	24.9					27.6	25.1		22.6	24.3	25.7	21	23.5	28
21.9	24.9					27.6	25.1		22.7	24.4	25.7	21	23.4	28
21.9	24.9					27.6	25.2		22.7	24.4	25.7	21	23.4	28
21.8	24.9					27.6	25.2		22.7	24.4	25.7	21	23.4	28
21.8	24.9					27.6	25.2		22.7	24.4	25.7	21	23.3	28
21.8	24.9					27.6	25.2		22.8	24.4	25.7	21	23.3	28
21.8	24.9					27.5	25.2		22.8	24.4	25.7	21	23.3	28
21.8	24.9					27.5	25.2		22.8	24.5	25.7	21	23.3	28
21.8	24.9					27.5	25.2		22.8	24.5	25.7	21	23.2	28
21.7	24.9					27.5	25.3		22.9	24.5	25.7	21	23.2	28
21.7	24.9					27.6	25.3		22.9	24.5	25.7	21	23.2	28
21.7	24.9					27.6	25.3		22.9	24.5	25.7	21	23.3	27.9
21.7	24.9					27.6	25.3		22.9	24.6	25.7	21	23.3	27.9
21.7	24.9					27.6	25.3		23	24.6	25.7	21	23.3	27.9
21.7	24.9					27.6	25.3		23	24.6	25.7	21	23.3	27.9
21.7	24.9					27.7	25.3		23	24.6	25.7	21	23.3	27.9
21.7	24.9					27.7	25.4		23	24.6	25.7	21	23.3	27.9
21.7	24.9					27.7	25.4		23.1	24.6	25.7	21	23.3	27.9
21.7	24.9					27.7	25.4		23.1	24.7	25.7	21	23.3	27.9
21.7	24.9					27.8	25.4		23.1	24.7	25.7	21	23.3	27.9
21.7	24.9					27.8	25.4		23.1	24.7	25.7	21	23.3	27.9
21.7	24.9					27.8	25.4		23.2	24.7	25.7	21	23.3	27.9
21.7	24.9					27.8	25.4		23.2	24.7	25.7	21	23.3	27.9
21.7	24.9					27.8	25.5		23.2	24.8	25.7	21	23.3	27.9
21.7	24.9					27.9	25.5		23.2	24.8	25.7	21	23.3	27.9
21.7	24.9					27.9	25.5		23.2	24.8	25.7	21	23.3	27.9
21.7	24.9					27.9	25.5		23.2	24.8	25.7	21	23.3	27.9
21.7	24.9					27.9	25.5		23.2	24.8	25.7	21	23.3	27.9
21.7	24.9					27.9	25.5		23.2	24.8	25.7	21	23.4	27.9
21.8	24.9					28	25.5		23.2	24.9	25.7	21	23.4	27.9
21.8	24.9					28	25.6		23.2	24.9	25.7	21	23.4	27.9
21.8	24.9					28	25.6		23.2	24.9	25.7	21	23.4	27.9
21.8	24.9					28	25.6		23.2	24.9	25.7	21	23.4	27.9
21.8	24.9					28	25.6		23.1	24.9	25.7	21	23.4	27.9
21.8	24.9					28.1	25.6		23.1	25	25.7	21	23.4	27.9
21.8	24.8					28.1	25.6		23.1	25	25.7	21	23.4	27.8
21.8	24.8					28.1	25.6		23.1	25	25.7	21	23.4	27.8
21.8	24.8					28.1	25.7		23.1	25	25.7	21	23.4	27.8
21.8	24.8					28.2	25.7		23.1	25	25.7	21	23.4	27.8
21.8	24.8					28.2	25.7		23.1	25.1	25.7	21	23.4	27.8
21.8	24.8					28.2	25.7		23.1	25.1	25.7	21	23.4	27.8
21.8	24.8					28.2	25.7		23	25.1	25.7	21	23.4	27.8
21.8	24.8					28.2	25.7		23	25.1	25.7	21	23.4	27.8
21.8	24.8					28.3	25.7		23	25.1	25.7	21	23.4	27.8
21.8	24.8					28.3	25.8		23	25.1	25.7	21	23.4	27.8
21.9	24.8					28.3	25.8		23	25.2	25.7	21	23.4	27.8
21.9	24.8					28.3	25.8		23	25.2	25.7	21	23.4	27.8
21.9	24.7					28.3	25.8		23	25.2	25.7	21	23.4	27.8
21.9	24.7					28.4	25.8		23	25.2	25.7	21	23.5	27.8
21.9	24.7					28.4	25.8		22.9	25.2	25.7	21	23.5	27.8
21.9	24.7					28.4	25.8		22.9	25.2	25.7	21	23.5	27.8
21.9	24.7					28.4	25.9		22.9	25.3	25.7	21	23.5	27.8
21.9	24.7					28.5	25.9		22.9	25.3	25.7	21	23.5	27.8
21.9	24.7					28.5	25.9		22.9	25.3	25.7	21	23.5	27.8
21.9	24.7					28.5	25.9		22.9	25.3	25.7	21	23.5	27.8
21.9	24.7					28.5	25.9		22.9	25.3	25.7	21	23.5	27.8
21.9	24.7					28.5	25.9		22.9	25.4	25.7	21	23.5	27.8
21.9	24.7					28.6	25.9		22.9	25.4	25.7	21	23.5	27.8
21.9	24.7					28.6	25.9		22.8	25.4	25.7	21	23.5	27.8
21.9	24.7					28.6	25.9		22.8	25.4	25.7	21	23.5	27.8
21.9	24.6					28.6	25.9		22.8	25.4	25.7	21	23.5	27.7
22	24.6					28.6	25.9		22.8	25.5	25.7	21	23.5	27.7
22	24.6					28.7	25.9		22.8	25.5	25.7	21	23.5	27.7
22	24.6					28.7	25.8		22.8	25.5	25.7	21	23.5	27.7
22	24.6					28.7	25.8		22.8	25.5	25.7	21	23.5	27.7
22	24.6					28.7	25.8		22.8	25.5	25.7	21	23.6	27.7
22	24.6					28.7	25.8		22.8	25.5	25.7	21	23.6	27.7
22	24.6					28.8	25.7		22.7	25.6	25.7	21	23.6	27.7
22	24.6					28.8	25.7		22.7	25.6	25.7	21	23.6	27.7
22	24.6					28.8	25.7		22.7	25.6	25.7	21	23.6	27.7
22	24.6					28.8	25.7		22.7	25.6	25.7	21	23.6	27.7
22	24.6					28.8	25.7		22.7	25.6	25.7	21	23.6	27.7
22	24.5					28.9	25.6		22.7	25.7	25.7	21	23.6	27.7
22	24.5					28.9	25.6		22.7	25.7	25.7	21	23.6	27.7
22	24.5					28.9	25.6		22.7	25.7	25.7	21	23.6	27.7
22	24.5					28.9	25.6		22.6	25.7	25.7	21	23.6	27.7
22.1	24.5					29	25.5		22.6	25.7	25.7	21	23.6	27.7
22.1	24.5					29	25.5		22.6	25.7	25.7	21	23.6	27.7
22.1	24.5					29	25.5		22.6	25.8	25.7	21	23.6	27.7
22.1	24.5					29	25.5		22.6	25.8	25.7	21	23.6	27.7
22.1	24.5					29	25.5		22.6	25.8	25.7	21	23.6	27.7
22.1	24.5					29.1	25.4		22.6	25.8	25.8	21	23.6	27.7
22.1	24.5					29.1	25.4		22.6	25.8	25.7	21	23.6	27.7
22.1	24.5					29.1	25.4		22.5	25.8	25.7	21	23.7	27.7
22.1	24.5					29.1	25.4		22.5	25.9	25.7	21	23.7	27.7
22.1	24.4					29.1	25.3		22.5	25.9	25.8	21	23.7	27.7
22.1	24.4					29.2	25.3		22.5	25.9	25.8	21	23.7	27.7
22.1	24.4					29.2	25.3		22.5	25.9	25.8	21	23.7	27.7
22.1	24.4					29.2	25.3		22.5	25.9	25.8	21	23.7	27.7
22.1	24.4					29.2	25.3		22.5	26	25.8	21	23.7	27.7
22.1	24.4					29.2	25.2		22.5	26	25.8	21	23.7	27.7
22.1	24.4					29.3	25.2		22.5	26	25.8	21	23.7	27.7
22.2	24.4					29.3	25.2		22.4	26	25.8	21	23.7	27.7
22.2	24.4					29.3	25.2		22.4	26	25.8	21	23.7	27.7
22.2	24.4					29.3	25.1		22.4	26.1	25.8	21	23.7	27.8
22.2	24.4					29.4	25.1		22.4	26.1	25.8	21	23.7	27.8
22.2	24.4					29.4	25.1		22.4	26.1	25.8	21	23.7	27.8
22.2	24.4					29.4	25.1		22.4	26.1	25.8	21	23.7	27.8
22.2	24.3					29.4	25.1		22.4	26.1	25.8	21	23.7	27.8
22.2	24.3					29.4	25		22.4	26.1	25.8	21	23.7	27.8
22.2	24.3					29.5	25		22.3	26.2	25.8	21	23.7	27.8
22.2	24.3					29.5	25		22.3	26.2	25.8	21	23.7	27.8
22.2	24.3					29.5	25		22.3	26.2	25.8	21	23.8	27.8
22.2	24.3					29.5	24.9		22.3	26.2	25.8	21	23.8	27.8
22.2	24.3					29.5	24.9		22.3	26.2	25.8	21	23.8	27.8
22.2	24.3					29.6	24.9		22.3	26.3	25.8	21	23.8	27.8
22.2	24.3					29.6	24.9		22.3	26.3	25.8	21	23.8	27.8
22.2	24.3					29.6	24.9		22.3	26.3	25.8	21	23.8	27.8
22.3	24.3					29.6	24.8		22.2	26.3	25.8	21	23.8	27.8
22.3	24.3					29.5	24.8		22.2	26.3	25.8	21	23.8	27.8
22.3	24.2					29.5	24.8		22.2	26.4	25.8	21	23.8	27.8
22.3	24.2					29.5	24.8		22.2	26.4	25.8	21	23.8	27.8
22.3	24.2					29.5	24.7		22.2	26.4	25.8	21	23.8	27.8
22.3	24.2					29.5	24.7		22.2	26.4	25.8	21	23.8	27.8
22.3	24.2					29.4	24.7		22.2	26.4	25.8	21	23.8	27.8
22.3	24.2					29.4	24.7		22.2	26.4	25.8	21	23.8	27.8
22.3	24.2					29.4	24.7		22.2	26.5	25.8	21	23.8	27.8
22.3	24.2					29.4	24.6		22.1	26.5	25.8	21	23.8	27.8
22.3	24.2					29.3	24.6		22.1	26.5	25.8	21	23.8	27.8
22.3	24.2					29.3	24.6		22.1	26.5	25.8	21.1	23.9	27.8
22.3	24.2					29.3	24.6		22.1	26.5	25.8	21.1	23.9	27.8
22.3	24.2					29.3	24.5		22.1	26.5	25.8	21.1	23.9	27.8
22.3	24.2					29.3	24.5		22.1	26.6	25.8	21.2	23.9	27.8
22.3	24.1					29.2	24.5		22.1	26.6	25.8	21.2	23.9	27.8
22.4	24.1					29.2	24.5		22.1	26.6	25.8	21.3	23.9	27.8
22.4	24.1					29.2	24.5		22	26.6	25.8	21.4	23.9	27.8
22.4	24.1					29.2	24.4		22	26.6	25.8	21.4	23.9	27.8
22.4	24.1					29.1	24.4		22	26.7	25.8	21.5	23.9	27.9
22.4	24.1					29.1	24.4		22	26.7	25.8	21.6	23.9	27.9
22.4	24.1					29.1	24.4		22	26.7	25.8	21.7	23.9	27.9
22.4	24.1					29.1	24.3		22	26.7	25.8	21.8	23.9	27.9
22.4	24.1					29.1	24.3		22	26.7	25.8	21.9	23.9	27.9
22.4	24.1					29	24.3		22	26.7	25.8	24.9	23.9	27.9
22.4	24.1					29	24.3		21.9	26.8	25.8	24.9	23.9	27.9
22.4	24.1					29	24.3		21.9	26.8	25.8	24.9	23.9	27.9
22.4	24.1					29	24.2		21.9	26.8	25.8	24.9	23.9	27.9
22.4	24.1					29	24.2		21.9	26.8	25.8	24.9	23.9	27.9
22.4	24.1					28.9	24.2		21.9	26.8	25.8	24.9	24	27.9
22.4	24.1					28.9	24.2		21.9	26.8	25.8	24.9	24	27.9
22.4	24.1					28.9	24.2		21.9	26.8	25.8	24.9	24	27.9
22.4	24.2					28.9	24.2		21.9	26.9	25.8	24.9	24	27.9
22.4	24.2					28.8	24.2		21.9	26.9	25.8	24.9	24	27.9
22.4	24.3					28.8	24.2		21.8	26.9	25.8	24.9	24	27.9
22.4	24.3					28.8	24.2		21.8	26.9	25.8	24.9	24	27.9
22.4	24.4					28.8	24.2		21.8	26.9	25.8	24.9	24	27.9
22.4	24.5					28.8	24.2		21.8	26.9	25.8	24.9	24	27.9
22.4						28.7	24.2		21.8	27	25.8	24.9	24	27.9
22.4						28.7	24.2		21.8	27	25.8	24.9	24	27.9
22.4						28.7	24.2		21.8	27	25.8	24.8	24	27.9
22.4						28.7	24.2		21.8	27	25.8	24.8	24	27.9
22.4						28.6	24.1		21.7	27	25.8	24.8	24	27.8
22.4						28.6	24.1		21.7	27	25.8	24.8	24	27.8
22.4						28.6	24.1		21.7	27	25.8	24.8	24	27.8
22.3						28.6	24.1		21.7	27.1	25.8	24.8	24	27.8
22.3						28.6	24.1		21.7	27.1	25.8	24.8	24	27.7
22.3						28.5	24.1		21.7	27.1	25.8	24.8	24	27.7
22.3						28.5	24.1		21.7	27.1	25.8	24.8	24.1	27.7
22.3						28.5	24.1		21.7	27.1	25.8	24.8	24.1	27.7
22.3						28.5	24.1		21.7	27.1	25.8	24.8	24.1	27.6
22.3						28.4	24.1		21.6	27.1	25.8	24.8	24.1	27.6
22.3						28.4	24.1		21.6	27.2	25.8	24.8	24.1	27.6
22.3						28.4	24.1		21.6	27.2	25.8	24.8	24.1	27.6
22.3						28.4	24.1		21.6	27.2	25.8	24.8	24.1	27.6
22.3						28.4	24.1		21.6	27.2	25.8	24.8	24.1	27.5
22.3						28.3	24.1		21.6	27.2	25.8	24.8	24.1	27.5
22.3						28.3	24.1		21.6	27.2	25.8	24.8	24.1	27.5
22.3						28.3	24.1		21.6	27.3	25.8	24.8	24.1	27.5
22.3						28.3	24.1		21.5	27.3	25.8	24.8	24.1	27.4
22.3						28.2	24.1		21.5	27.3	25.8	24.8	24.1	27.4
22.3						28.2	24		21.5	27.3	25.8	24.8	24.1	27.4
22.3						28.2	24		21.5	27.3	25.8	24.8	24.1	27.4
22.3						28.2	24		21.5	27.3	25.8	24.8	24.1	27.4
22.3						28.2	24		21.5	27.3	25.8	24.8	24.1	27.3
22.3						28.1	24		21.5	27.4	25.8	24.8	24.1	27.3
22.3						28.1	24		21.5	27.4	25.8	24.8	24	27.3
22.3						28.1	24		21.4	27.4	25.8	24.8	24	27.3
22.3						28.1	24		21.4	27.4	25.8	24.8	24	27.2
22.3						28.1	24		21.4	27.4	25.8	24.8	24	27.2
22.3						28	24		21.4	27.4	25.8	24.8	23.9	27.2
22.2						28	24		21.4	27.4	25.8	24.8	23.9	27.2
22.2						28	24		21.4	27.5	25.8	24.8	23.9	27.2
22.2						28	24		21.4	27.5	25.8	24.8	23.9	27.1
22.2						27.9	24		21.4	27.5	25.8	24.8	23.9	27.1
22.2						28	24		21.4	27.5	25.8	24.8	23.8	27.1
22.2						28	24		21.4	27.5	25.8	24.7	23.8	27.1
22.2						28	24		21.3	27.5	25.8	24.7	23.8	27
22.2						28	24		21.3	27.6	25.8	24.7	23.8	27
22.2						28.1	24		21.3	27.6	25.8	24.7	23.7	27
22.2						28.1	24		21.3	27.6	25.8	24.7	23.7	27
22.2						28.1	24		21.3	27.6	25.8	24.7	23.7	27
22.2						28.1	24		21.3	27.6	25.8	24.7	23.7	26.9
22.2						28.2	24		21.3	27.6	25.8	24.7	23.6	26.9
22.2						28.2	24		21.3	27.6	25.8	24.7	23.6	26.9
22.2						28.2	24.1		21.3	27.7	25.8	24.7	23.6	26.9
22.2						28.2	24.1		21.3	27.7	25.8	24.7	23.6	26.8
22.1						28.2	24.1		21.3	27.7	25.8	24.7	23.5	26.8
22.1						28.3	24.1		21.2	27.7	25.8	24.7	23.5	26.8
22.1						28.3	24.1		21.2	27.7	25.8	24.7	23.5	26.8
22.1						28.3	24.1		21.2	27.7	25.8	24.7	23.5	26.7
22.1						28.3	24.2		21.2	27.8	25.8	24.7	23.5	26.7
22.1						28.4	24.2		21.2	27.8	25.8	24.7	23.4	26.7
22.1						28.4	24.2		21.2	27.8	25.8	24.7	23.4	26.7
22.1						28.4	24.2		21.2	27.8	25.8	24.7	23.4	26.7
22.1						28.4	24.2		21.2	27.8	25.8	24.7	23.4	26.6
22.1						28.5	24.2		21.2	27.8	25.8	24.7	23.3	26.6
22.1						28.5	24.3		21.2	27.9	25.8	24.7	23.3	26.6
22.1						28.5	24.3		21.2	27.9	25.8	24.7	23.3	26.6
22.1						28.5	24.3		21.1	27.9	25.8	24.7	23.3	26.5
22.1						28.6	24.3		21.1	27.9	25.8	24.7	23.2	26.5
22						28.6	24.3		21.1	27.9	25.8	24.7	23.2	26.5
22						28.6	24.3		21.1	27.9	25.8	24.7	23.2	26.5
22						28.6	24.3		21.1	27.9	25.8	24.7	23.2	26.5
22						28.6	24.4		21.1	28	25.8	24.7	23.1	26.4
22						28.7	24.4		21.1	28	25.7	24.7	23.1	26.4
22						28.7	24.4		21.1	28	25.7	24.7	23.1	26.4
22						28.7	24.4		21.1	28	25.7	24.7	23.1	26.4
22						28.7	24.4		21.1	28	25.7	24.7	23.1	26.3
22						28.8	24.4		21	28	25.7	24.7	23	26.3
22						28.8	24.5		21	28	25.7	24.7	23	26.3
22						28.8	24.5		21	28.1	25.7	24.7	23	26.3
22						28.8	24.5		21	28.1	25.7	24.7	23	26.2
22						28.9	24.5		21	28.1	25.7	24.6	22.9	26.2
22						28.9	24.5		21	28.1	25.7	24.6	22.9	26.2
22						28.9	24.5		21	28.1	25.7	24.6	22.9	26.2
21.9						28.9	24.5		21	28.1	25.7	24.6	22.9	26.2
21.9						28.9	24.6		21	28.2	25.7	24.6	22.8	26.1
21.9						29	24.6		21	28.2	25.7	24.6	22.8	26.1
21.9						29	24.6		20.9	28.2	25.7	24.6	22.8	26.1
21.9						29	24.6		20.9	28.2	25.7	24.6	22.8	26.1
21.9						29	24.6		20.9	28.2	25.7	24.6	22.8	26
21.9						29.1	24.6		20.9	28.2	25.7	24.6	22.7	26
21.9						29.1	24.7		20.9	28.2	25.7	24.6	22.7	26
21.9						29.1	24.7		20.9	28.3	25.7	24.6	22.7	26
21.9						29.1	24.7		20.9	28.3	25.7	24.6	22.7	26
21.9						29.2	24.7		20.9	28.3	25.7	24.6	22.6	25.9
21.9						29.2	24.7		20.9	28.3	25.7	24.6	22.6	25.9
21.9						29.2	24.7		20.9	28.3	25.7	24.6	22.6	25.9
21.9						29.2	24.7		20.9	28.3	25.7	24.6	22.6	25.9
21.8						29.2	24.8		20.8	28.3	25.7	24.6	22.5	25.8
21.8						29.2	24.8		20.8	28.4	25.7	24.6	22.5	25.8
21.8						29.2	24.8		20.8	28.4	25.7	24.6	22.5	25.8
21.8						29.2	24.8		20.8	28.4	25.7	24.6	22.5	25.8
21.8						29.3	24.8		20.8	28.4	25.7	24.6	22.4	25.8
21.8						29.3	24.8		20.8	28.4	25.7	24.6	22.4	25.7
21.8						29.3	24.9		20.8	28.4	25.7	24.6	22.4	25.7
21.8						29.3	24.9		20.8	28.5	25.7	24.6	22.4	25.7
21.8						29.3	24.9		20.8	28.5	25.7	24.6	22.3	25.7
21.8						29.3	24.9		20.8	28.5	25.7	24.6	22.3	25.6
21.8						29.3	24.9		20.8	28.5	25.7	24.6	22.3	25.6
21.8						29.3	24.9		20.7	28.5	25.7	24.6	22.3	25.6
21.8						29.4	24.9		20.7	28.5	25.7	24.6	22.3	25.6
21.8						29.4	25		20.7	28.5	25.7	24.6	22.2	25.6
21.7						29.4	25		20.7	28.6	25.7	24.6	22.2	25.5
21.7						29.4	25		20.7	28.6	25.7	24.6		25.5
21.7						29.4	25		20.7	28.6	25.7	24.6		25.5
21.7						29.4	25		20.7	28.6	25.7	24.6		25.5
21.7						29.4	25		20.7	28.6	25.7	24.6		25.4
21.7						29.4	25.1		20.7	28.6	25.7	24.5		25.4
21.7						29.4	25.1		20.7	28.7	25.7	24.5		25.4
21.7						29.5	25.1		20.6	28.7	25.7	24.5		25.4
21.7						29.5	25.1		20.6	28.7	25.7	24.5		25.3
21.7						29.5	25.1		20.6	28.7	25.7	24.5		25.3
21.7						29.5	25.1		20.6	28.7	25.7	24.5		25.3
21.7						29.5	25.2		20.6	28.7	25.7	24.5		25.3
21.7						29.5	25.2		20.6	28.7	25.7	24.5		25.3
21.7						29.5	25.2		20.6	28.8	25.7	24.5		25.2
21.7						29.5	25.2		20.6	28.8	25.7	24.5		25.2
21.6						29.5	25.2		20.6	28.8	25.7	24.5		25.2
21.6						29.6	25.2		20.6	28.8	25.7	24.5		25.2
21.6						29.6	25.2		20.5	28.8	25.7	24.5		25.1
21.6						29.6	25.3		20.5	28.8	25.7	24.5		25.1
21.6						29.6	25.3		20.5	28.8	25.7	24.5		25.1
21.6						29.6	25.3		20.5	28.9	25.7	24.5		25.1
21.6						29.6	25.3		20.5	28.9	25.7	24.5		25.1
21.6						29.6	25.3		20.5	28.9	25.7	24.5		25
21.6						29.6	25.3		20.5	28.9	25.7	24.5		25
21.6						29.7	25.4		20.5	28.9	25.7	24.5		25
21.6						29.7	25.4		20.5	28.9	25.7	24.5		25
21.6						29.7	25.4		20.5	28.9	25.7	24.5		24.9
21.6						29.7	25.4		20.5	29	25.7	24.5		24.9
21.6						29.7	25.4		20.4	29	25.7	24.5		24.9
21.5						29.7	25.4		20.4	29	25.7	24.5		24.9
21.5						29.7	25.4		20.4	29	25.7	24.5		24.9
21.5						29.7	25.5		20.4	28.9	25.7	24.5		24.8
21.5						29.8	25.5		20.4	28.9	25.7	24.5		24.8
21.5						29.8	25.5		20.4	28.9	25.7	24.5		24.8
21.5						29.8	25.5		20.4	28.8	25.7	24.5		24.8
21.5						29.8	25.5		20.4	28.8	25.7	24.5		24.7
21.5						29.8	25.5		20.4	28.8	25.7	24.5		24.7
21.5						29.8	25.5		20.4	28.8	25.6	24.5		24.7
21.5						29.8	25.6		20.4	28.7	25.6	24.5		24.7
21.5						29.8	25.6		20.3	28.7	25.6	24.5		24.7
21.5						29.8	25.6		20.3	28.7	25.6	24.5		24.7
21.5						29.9	25.6		20.3	28.6	25.6	24.5		24.7
21.5						29.9	25.6		20.3	28.6	25.6	24.4		24.7
21.5						29.9	25.6		20.3	28.6	25.6	24.4		24.7
21.4						29.9	25.7		20.3	28.5	25.6	24.4		24.7
21.4						29.9	25.7		20.3	28.5	25.6	24.4		24.7
21.4						29.9	25.7		20.3	28.5	25.6	24.4		24.7
21.4						29.9	25.7		20.3	28.5	25.6	24.4		24.7
21.4						29.9	25.7		20.3	28.4	25.6	24.4		24.7
21.4						30	25.7		20.2	28.4	25.6	24.4		24.7
21.4						30	25.8		20.2	28.4	25.6	24.4		24.7
21.4						30	25.8		20.2	28.3	25.6	24.4		24.7
21.4						30	25.8		20.2	28.3	25.6	24.4		24.7
21.4						30	25.8		20.2	28.3	25.6	24.4		24.7
21.4						30	25.8		20.2	28.2	25.6	24.4		24.7
21.4						30	25.8		20.2	28.2	25.6	24.4		24.7
21.4						30	25.8		20.2	28.2	25.6	24.4		24.7
21.4						30	25.9		20.2	28.1	25.6	24.4		24.7
21.3						30.1	25.9		20.2	28.1	25.6	24.4		24.7
21.3						30.1	25.9		20.1	28.1	25.6	24.4		24.7
21.3						30.1	25.9		20.1	28.1	25.6	24.4		24.7
21.3						30.1	25.9		20.1	28	25.6	24.4		24.6
21.3						30.2	25.9		20.1	28	25.6	24.4		24.7
21.3						30.2	26		20.1	28	25.6	24.4		24.6
21.3						30.3	26		20.1	27.9	25.6	24.4		24.6
21.3						30.3	26		20.1	27.9	25.6	24.4		24.6
21.3						30.4	26		20.1	27.9	25.6	24.4		24.6
21.3						30.5	26		20.1	27.8	25.6	24.4		24.6
21.3						30.5	26		20.1	27.8	25.6	24.4		24.6
21.3						30.6	26		20	27.8	25.6	24.4		24.6
21.3						30.7	26.1		20	27.7	25.6	24.4		24.6
21.2							26.1		20	27.7	25.6	24.4		24.6
21.2							26.1		20	27.7	25.6	24.4		24.6
21.2							26.1		20	27.7	25.6	24.4		24.6
21.2							26.1		20	27.6	25.6	24.4		24.6
21.2							26.1		20	27.6	25.6	24.4		24.6
21.1							26.2		20	27.6	25.6	24.4		24.6
21.1							26.2		20	27.5	25.6	24.4		24.6
21.1							26.2		20	27.5	25.6	24.3		24.6
21.1							26.2		19.9	27.5	25.6	24.3		24.6
21.1							26.2		19.9	27.4	25.6	24.3		24.6
21							26.2		19.9	27.4	25.6	24.3		24.6
21							26.3		19.9	27.4	25.6	24.3		24.6
21							26.3		19.9	27.3	25.6	24.3		24.6
21							26.3		19.9	27.3	25.6	24.3		24.6
21							26.3		19.9	27.3	25.6	24.3		24.6
21							26.3		19.9	27.3	25.6	24.3		24.7
20.9							26.3		19.9	27.2	25.6	24.3		24.7
20.9							26.3		19.9	27.2	25.6	24.3		24.7
20.9							26.4		19.9	27.2	25.6	24.3		24.7
20.9							26.4		19.8	27.1	25.6	24.3		24.8
20.9							26.4		19.8	27.1	25.6	24.3		24.8
20.8							26.4		19.8	27.1	25.6	24.3		24.8
20.8							26.4		19.8	27	25.6	24.3		24.8
20.8							26.4		19.8	27	25.6	24.3		24.8
20.8							26.4		19.8	27	25.6	24.3		24.9
20.8							26.5		19.8	26.9	25.6	24.3		24.9
20.8							26.5		19.8	26.9	25.6	24.3		24.9
20.7							26.5		19.8	26.9	25.6	24.3		24.9
20.7							26.5		19.8	26.9	25.6	24.3		25
20.7							26.5		19.7	26.8	25.6	24.3		25
20.7							26.5		19.7	26.8	25.6	24.3		25
20.7							26.6		19.7	26.8	25.6	24.3		25
20.6							26.6		19.7	26.7	25.6	24.3		25
20.6							26.6		19.7	26.7	25.6	24.3		25.1
20.6							26.6		19.7	26.7	25.6	24.3		25.1
20.6							26.6		19.7	26.6	25.6	24.3		25.1
20.6							26.6		19.7	26.6	25.6	24.3		25.1
20.5							26.7		19.7	26.6	25.6	24.3		25.1
20.5							26.7		19.7	26.5	25.6	24.3		25.2
20.5							26.7		19.7	26.5	25.6	24.3		25.2
20.5							26.7		19.7	26.5	25.6	24.3		25.2
20.5							26.7		19.7	26.5	25.6	24.3		25.2
20.5							26.7		19.7	26.4	25.6	24.3		25.3
20.4							26.7		19.7	26.4	25.6	24.3		25.3
20.4							26.7		19.6	26.4	25.6	24.2		25.3
20.4							26.7		19.6	26.3	25.6	24.2		25.3
20.4							26.7		19.6	26.3	25.6	24.2		25.3
20.4							26.7		19.6	26.3	25.6	24.2		25.4
20.3							26.7		19.6	26.2	25.6	24.2		25.4
20.3							26.7		19.6	26.2	25.6	24.2		25.4
20.3							26.7		19.6	26.2	25.6	24.2		25.4
20.3							26.8		19.6	26.1	25.6	24.2		25.5
20.3							26.8		19.6	26.1	25.6	24.2		25.5
20.3							26.8		19.6	26.1	25.5	24.2		25.5
20.2							26.8		19.6	26.1	25.5	24.2		25.5
20.2							26.8		19.6	26	25.5	24.2		25.5
20.2							26.8		19.6	26	25.5	24.2		25.6
20.2							26.8		19.6	26	25.5	24.2		25.6
20.2							26.8		19.6	25.9	25.5	24.2		25.6
20.2							26.8		19.6	25.9	25.5	24.2		25.6
20.1							26.8		19.6	25.9	25.5	24.2		25.7
20.1							26.8		19.6	25.8	25.5	24.2		25.7
20.1							26.8		19.6	25.8	25.5	24.2		25.7
20.1							26.8		19.5	25.8	25.5	24.2		25.7
20.1							26.8		19.5	25.8	25.5	24.2		25.7
20.1							26.8		19.5	25.7	25.5	24.2		25.8
20							26.9		19.5	25.7	25.5	24.2		25.8
20							26.9		19.5	25.7	25.5	24.2		25.8
20							26.9		19.5	25.6	25.5	24.2		25.8
20							26.9		19.5	25.6	25.5	24.2		25.9
20							26.9		19.5	25.6	25.5	24.2		25.9
20							26.9		19.5	25.5	25.5	24.2		25.9
19.9							26.9		19.5	25.5	25.5	24.2		25.9
19.9							26.9		19.5	25.5	25.5	24.2		25.9
19.9							26.9		19.5	25.4	25.5	24.2		26
19.9							26.9		19.5	25.4	25.5	24.2		26
19.9							26.9		19.5	25.4	25.5	24.2		26
19.9							26.9		19.5	25.4	25.5	24.2		26
19.8							26.9		19.5	25.3	25.5	24.2		26.1
19.8							26.9		19.5	25.3	25.5	24.2		26.1
19.8							27		19.5	25.3	25.5	24.1		26.1
19.8							27		19.4	25.2	25.5	24.1		26.1
19.8							27		19.4	25.2	25.5	24.1		26.1
19.8							27		19.4	25.2	25.5	24.1		26.2
19.7							27		19.4	25.1	25.5	24.1		26.2
19.7							27		19.4	25.1	25.5	24.1		26.2
19.7							27		19.4	25.1	25.5	24.1		26.2
19.7							27		19.4	25	25.5	24.1		26.3
19.7							27		19.4	25	25.5	24.1		26.3
19.7							27		19.4	25	25.5	24.1		26.3
19.6							27		19.4	24.9	25.5	24.1		26.3
19.6							27		19.4	24.9	25.5	24.1		26.3
19.6							27		19.4	24.9	25.5	24.1		26.4
19.6							27		19.4	24.9	25.5	24.1		26.4
19.6							27.1		19.4	24.8	25.5	24.1		26.4
19.6							27.1		19.4	24.8	25.5	24.1		26.4
19.5							27.1		19.4	24.8	25.5	24.1		26.5
19.5							27.1		19.4	24.7	25.5	24.1		26.5
19.5							27.1		19.4	24.7	25.5	24.1		26.5
19.5							27.1		19.4	24.7	25.5	24.1		26.5
19.5							27.1		19.3	24.6	25.5	24.1		26.5
19.5							27.1		19.3	24.6	25.5	24.1		26.6
19.4							27.1		19.3	24.6	25.5	24.1		26.6
19.4							27.1		19.3	24.5	25.5	24.1		26.6
19.4							27.1		19.3	24.5	25.5	24.1		26.6
19.4							27.1		19.3	24.5	25.5	24.1		26.6
19.4							27.1		19.3	24.5	25.5	24.1		26.7
19.4							27.1		19.3	24.4	25.5	24.1		26.7
19.3							27.2		19.3	24.4	25.5	24.1		26.7
19.3							27.2		19.3	24.4	25.5	24.1		26.7
19.3							27.2		19.3	24.3	25.5	24.1		26.8
19.3							27.2		19.3	24.3	25.5	24.1		26.8
19.3							27.2		19.3	24.3	25.5	24.1		26.8
19.3							27.2		19.3	24.3	25.5	24.1		26.8
19.2							27.2		19.3	24.2	25.5	24.1		26.9
19.2							27.2		19.3	24.2	25.5	24.1		26.9
19.2							27.2		19.3	24.2	25.5	24.1		26.9
19.2							27.2		19.3	24.1	25.5	24		26.9
19.2							27.2		19.3	24.1	25.5	24		26.9
19.2							27.2		19.2	24.1	25.5	24		27
19.1							27.2		19.2	24.1	25.5	24		27
19.1							27.2		19.2	24	25.5	24		27
19.1							27.3		19.2	24	25.5	24		27
19.1							27.3		19.2	24	25.5	24		27.1
19.1							27.3		19.2	24	25.5	24		27.1
19.1							27.3		19.2	23.9	25.5	24		27.1
19							27.3		19.2	23.9	25.5	24		27.1
19							27.3		19.2	23.9	25.5	24		27.1
19							27.3		19.2	23.8	25.5	24		27.2
19							27.3		19.2	23.8	25.4	24		27.2
19							27.3		19.2	23.8	25.4	24		27.2
19							27.3		19.2	23.8	25.4	24		27.2
18.9							27.3		19.2	23.7	25.4	24		27.3
18.9							27.3		19.2	23.7	25.4	24		27.3
18.9							27.3		19.2	23.7	25.4	24		27.3
18.9							27.3		19.2	23.7	25.4	24		27.3
18.9							27.4		19.2	23.6	25.4	24		27.3
18.9							27.4		19.1	23.6	25.4	24		27.4
18.8							27.4		19.1	23.6	25.4	23.9		27.4
18.8							27.4		19.2	23.6	25.4	23.9		27.4
18.8							27.4		19.2	23.5	25.4	23.9		27.4
18.8							27.4		19.2	23.5	25.4	23.8		27.4
18.8							27.4		19.2	23.5	25.4	23.8		27.5
18.8							27.4		19.2	23.4	25.4	23.8		27.5
18.7							27.4		19.2	23.4	25.4	23.8		27.5
18.7							27.4		19.2	23.4	25.4	23.7		27.6
18.7							27.4		19.2	23.4	25.4	23.7		27.6
18.7							27.4		19.2	23.3	25.4	23.7		27.6
18.7							27.4		19.2	23.3	25.4	23.7		27.6
18.7							27.5		19.3	23.3	25.4	23.6		27.6
18.6							27.5		19.3	23.3	25.4	23.6		27.7
18.6							27.5		19.3	23.2	25.4	23.6		27.7
18.6							27.5		19.3	23.3	25.4	23.6		27.7
18.6							27.5		19.3	23.3	25.4	23.5		27.7
18.6							27.5		19.3	23.3	25.4	23.5		27.8
18.6							27.5		19.3	23.3	25.4	23.5		27.8
18.5							27.5		19.3	23.3	25.4	23.5		27.8
18.5							27.5		19.3	23.3	25.4	23.4		27.8
18.5							27.5		19.3	23.3	25.4	23.4		27.9
18.5							27.5		19.3	23.3	25.4	23.4		27.9
18.5							27.5		19.4	23.3	25.4	23.4		27.9
18.5							27.5		19.4	23.3	25.4	23.3		28
18.4							27.5		19.4	23.3	25.4	23.3		28
18.4							27.6		19.4	23.4	25.4	23.3		28
18.4							27.6		19.4	23.4	25.4	23.3		28
18.4							27.6		19.4	23.4	25.4	23.2		28
18.4							27.6		19.4	23.4	25.4	23.2		28.1
18.4							27.6		19.4	23.4	25.4	23.2		28.1
18.3							27.6		19.4	23.4	25.4	23.2		28.1
18.3							27.6		19.5	23.4	25.4	23.1		28.2
18.3							27.6		19.5	23.4	25.4	23.1		28.2
18.3							27.6		19.5	23.4	25.4	23.1		28.2
18.3							27.6		19.5	23.4	25.4	23.1		28.2
18.3							27.6		19.5	23.4	25.4	23.1		28.3
18.2							27.6		19.5	23.4	25.4	23.1		28.3
18.2							27.6		19.5	23.5	25.4	23.1		28.3
18.2							27.6		19.5	23.5	25.4	23.1		28.3
18.2							27.6		19.5	23.5	25.4	23.1		28.4
18.2							27.6		19.5	23.5	25.4	23.1		28.4
18.2							27.6		19.6	23.5	25.4	23.1		28.4
18.2							27.6		19.6	23.5	25.4	23.1		28.4
18.3							27.6		19.6	23.5	25.4	23.1		28.5
18.3							27.6		19.6	23.5	25.4	23.1		28.5
18.3							27.6		19.6	23.5	25.4	23.1		28.5
18.4							27.6		19.6	23.5	25.4	23.1		28.5
18.4							27.6		19.6	23.5	25.4	23		28.6
18.5							27.6		19.6	23.5	25.4	23		28.6
18.5							27.6		19.6	23.5	25.4	23		28.6
18.5							27.6		19.6	23.6	25.4	23		28.6
18.6							27.6		19.6	23.6	25.4	23		28.6
18.6							27.5		19.7	23.6	25.4	23		28.7
18.7							27.5		19.7	23.6	25.4	23		28.7
18.7							27.5		19.7	23.6	25.4	23		28.7
18.7							27.5		19.7	23.6	25.4	23		28.8
18.8							27.5		19.7	23.6	25.4	23		28.8
18.8							27.5		19.7	23.6	25.4	23		28.8
18.9							27.5		19.7	23.6	25.4	23		28.8
18.9							27.5		19.7	23.6	25.4	23		28.9
19							27.5		19.7	23.6	25.4	23		28.8
19							27.5		19.7	23.6	25.4	23		28.8
19.1							27.5		19.8	23.7	25.5	23		28.8
19.1							27.5		19.8	23.7	25.5	23		28.8
19.2							27.5		19.8	23.7	25.5	23		28.8
19.2							27.5		19.8	23.7	25.5	23		28.7
19.3							27.5		19.8	23.7	25.5	23		28.7
19.3							27.5		19.8	23.7	25.5	23		28.7
19.4							27.4		19.8	23.7	25.5	23		28.7
19.4							27.4		19.8	23.7	25.5	23		28.7
19.5							27.4		19.8	23.7	25.5	23		28.7
19.5							27.4		19.8	23.7	25.5	23		28.6
19.6							27.4		19.9	23.7	25.6	23		28.6
19.6							27.4		19.9	23.7	25.6	23		28.6
19.7							27.4		19.9	23.8	25.6	22.9		28.6
19.7							27.4		19.9	23.8	25.6	22.9		28.6
19.8							27.4		19.9	23.8	25.6	22.9		28.6
19.8							27.4		19.9	23.8	25.6	22.9		28.5
19.9							27.4		19.9	23.8	25.6	22.9		28.5
19.9							27.3		19.9	23.8	25.6	22.9		28.5
20							27.3		19.9	23.8	25.6	22.9		28.5
20							27.3		20	23.8	25.6	22.9		28.5
20.1							27.3		20	23.8	25.6	22.9		28.4
20.1							27.3		20	23.8	25.6	22.9		28.4
20.2							27.3		20	23.8	25.7	22.9		28.4
20.2							27.3		20	23.8	25.7	22.9		28.4
20.3							27.3		20	23.8	25.7	22.9		28.4
20.3							27.2		20	23.9	25.7	22.9		28.4
20.4							27.2		20	23.9	25.7	22.9		28.3
20.4							27.2		20	23.9	25.7	22.9		28.3
20.5							27.2		20	23.9	25.7	22.9		28.3
20.5							27.2		20.1	23.9	25.7	22.9		28.3
20.5							27.2		20.1	23.9	25.7	22.9		28.3
20.6							27.2		20.1	23.9	25.7	22.9		28.2
20.6							27.1		20.1	23.9	25.7	22.9		28.2
20.7							27.1		20.1	23.9	25.8	22.9		28.2
20.7							27.1		20.1	23.9	25.8	22.9		28.2
20.8							27.1		20.1	23.9	25.8	22.9		28.2
20.8							27.1		20.1	23.9	25.8	22.9		28.2
20.9							27.1		20.1	24	25.8	22.9		28.1
20.9							27.1		20.1	24	25.8	22.9		28.1
21							27		20.2	24	25.8	22.9		28.1
21							27		20.2	24	25.8	22.9		28.1
21.1							27		20.2	24	25.8	22.8		28.1
21.1							27		20.2	24	25.8	22.8		28.1
21.2							27		20.2	24	25.8	22.8		28
21.2							27		20.2	24	25.9	22.8		28
21.3							27		20.2	24	25.9	22.8		28
21.3							26.9		20.2	24	25.9	22.8		28
21.4							26.9		20.2	24	25.9	22.8		28
21.4							26.9		20.2	24.1	25.9	22.8		27.9
21.5							26.9		20.3	24.1	25.9	22.8		27.9
21.5							26.9		20.3	24.1	25.9	22.8		27.9
21.6							26.9		20.3	24.1	25.9	22.8		27.9
21.6							26.9		20.3	24.1	25.9	22.8		27.9
21.7							26.9		20.3	24.1	25.9	22.8		27.9
21.7							26.8		20.3	24.1	26	22.8		27.8
21.8							26.8		20.3	24.1	26	22.8		27.8
21.8							26.8		20.3	24.1	26	22.8		27.8
21.9							26.8		20.3	24.1	26	22.8		27.8
21.9							26.8		20.3	24.1	26	22.8		27.8
22							26.8		20.4	24.1	26	22.8		27.7
22							26.8		20.4	24.2	26	22.8		27.7
22.1							26.7		20.4	24.2	26	22.8		27.7
22.1							26.7		20.4	24.2	26	22.8		27.7
22.2							26.7		20.4	24.2	26	22.8		27.7
22.2							26.7		20.4	24.2	26	22.8		27.7
22.3							26.7		20.4	24.2	26.1	22.8		27.6
22.3							26.7		20.4	24.2	26.1	22.8		27.6
22.4							26.7		20.4	24.2	26.1	22.8		27.6
22.4							26.6		20.4	24.2	26.1	22.8		27.6
22.5							26.6		20.5	24.2	26.1	22.7		27.6
22.5							26.6		20.5	24.2	26.1	22.7		27.5
22.6							26.6		20.5	24.2	26.1	22.7		27.5
22.6							26.6		20.5	24.2	26.1	22.7		27.5
22.7							26.6		20.5	24.3	26.1	22.7		27.5
22.7							26.6		20.5	24.3	26.1	22.7		27.5
22.8							26.6		20.5	24.3	26.1	22.7		27.5
22.8							26.5		20.5	24.3	26.1	22.7		27.4
22.9							26.5		20.5	24.3	26.2	22.7		27.4
22.9							26.5		20.5	24.3	26.2	22.7		27.4
22.9							26.5		20.6	24.3	26.2	22.7		27.4
23							26.5		20.6	24.3	26.2	22.7		27.4
23							26.5		20.6	24.3	26.2	22.7		27.3
23.1							26.5		20.6	24.3	26.2	22.7		27.3
23.1							26.4		20.6	24.3	26.2	22.7		27.3
23.2							26.4		20.6	24.4	26.2	22.7		27.3
23.2							26.4		20.6	24.4	26.2	22.7		27.3
23.3							26.4		20.6	24.4	26.2	22.7		27.3
23.3							26.4		20.6	24.4	26.3	22.7		27.2
23.4							26.4		20.6	24.4	26.3	22.7		27.2
23.4							26.4		20.6	24.4	26.3	22.7		27.2
23.5							26.3		20.7	24.4	26.3	22.7		27.2
23.5							26.3		20.7	24.4	26.3	22.7		27.2
23.6							26.3		20.7	24.4	26.3	22.7		27.1
23.6							26.3		20.7	24.4	26.3	22.7		27.1
23.7							26.3		20.7	24.4	26.3	22.7		27.1
23.7							26.3		20.7	24.4	26.3	22.7		27.1
23.8							26.3		20.7	24.4	26.3	22.7		27.1
23.8							26.3		20.7	24.5	26.3	22.6		27.1
23.9							26.2		20.7	24.5	26.4	22.6		27
23.9							26.2		20.7	24.5	26.4	22.6		27
24							26.2		20.8	24.5	26.4	22.6		27
24							26.2		20.8	24.5	26.4	22.6		27
24.1							26.2		20.8	24.5	26.4	22.6		27
24.1							26.2		20.8	24.5	26.4	22.6		27
24.2							26.2		20.8	24.5	26.4	22.6		26.9
24.2							26.1		20.8	24.5	26.4	22.6		26.9
24.3							26.1		20.8	24.5	26.4	22.6		26.9
24.3							26.1		20.8	24.5	26.4	22.6		26.9
24.4							26.1		20.8	24.5	26.4	22.6		26.9
24.4							26.1		20.9	24.6	26.5	22.6		26.8
24.5							26.1		20.9	24.6	26.5	22.6		26.8
24.5							26.1		20.9	24.6	26.5	22.6		26.8
24.6							26		20.9	24.6	26.5	22.6		26.8
24.6							26		20.9	24.6	26.5	22.6		26.8
24.7							26		20.9	24.6	26.5	22.6		26.8
24.7							26		20.9	24.6	26.5	22.6		26.7
24.8							26		20.9	24.6	26.5	22.6		26.7
24.8							26		20.9	24.6	26.5	22.6		26.7
24.9							26		20.9	24.6	26.5	22.6		26.7
24.9							26		21	24.6	26.5	22.6		26.7
25							25.9		21	24.6	26.6	22.6		26.6
25							25.9		21	24.6	26.6	22.6		26.6
25.1							25.9		21	24.7	26.6	22.6		26.6
25.1							25.9		21	24.7	26.6	22.6		26.6
25.2							25.9		21	24.7	26.6	22.6		26.6
25.2							25.9		21	24.7	26.6	22.5		26.6
25.2							25.9		21	24.7	26.6	22.5		26.6
25.3							25.8		21	24.7	26.6	22.5		26.6
25.3							25.8		21	24.7	26.6	22.5		26.6
25.4							25.8		21	24.7	26.6	22.5		26.6
25.4							25.7		21	24.7	26.6	22.5		26.6
25.5							25.7		20.9	24.7	26.7	22.5		26.6
25.5							25.6		20.9	24.7	26.7	22.5		26.6
25.6							25.6		20.9	24.7	26.7	22.5		26.6
25.6							25.6		20.8	24.8	26.7	22.5		26.6
25.7							25.5		20.8	24.8	26.7	22.5		26.6
25.7							25.5		20.8	24.8	26.7	22.5		26.6
25.8							25.4		20.7	24.8	26.7	22.5		26.6
25.8							25.4		20.7	24.8	26.7	22.5		26.6
25.9							25.3		20.7	24.8	26.7	22.5		26.6
25.9							25.3		20.6	24.8	26.7	22.5		26.6
26							25.3		20.6	24.8	26.7	22.5		26.6
26							25.2		20.6	24.8	26.8	22.5		26.6
26.1							25.2		20.5	24.8	26.8	22.5		26.6
26.1							25.1		20.5	24.8	26.8	22.5		26.6
26.2							25.1		20.5	24.9	26.8	22.5		26.6
26.2							25.1		20.4	24.9	26.8	22.5		26.6
26.3							25		20.4	24.9	26.8	22.5		26.5
26.3							25		20.4	24.9	26.8	22.5		26.5
26.4							24.9		20.3	24.9	26.8	22.5		26.5
26.4							24.9		20.3	24.9	26.8	22.5		26.5
26.5							24.9		20.3	24.9	26.8	22.5		26.5
26.5							24.8		20.2	24.9	26.8	22.5		26.5
26.6							24.8		20.2	24.9	26.9	22.4		26.5
26.6							24.7		20.2	24.9	26.9	22.4		26.5
26.7							24.7		20.1	24.9	26.9	22.4		26.5
26.7							24.6		20.1	24.9	26.9	22.4		26.5
26.8							24.6		20.1	25	26.9	22.4		26.5
26.8							24.6		20	25	26.9	22.4		26.5
26.9							24.5		20	25	26.9	22.4		26.5
26.9							24.5		20	25	26.9	22.4		26.5
27							24.4		19.9	25	26.9	22.4		26.5
27							24.4		19.9	25	26.9	22.4		26.5
27.1							24.4		19.9	25	26.9	22.4		26.5
27.1							24.3		19.8	25	27	22.4		26.5
27.2							24.3		19.8	25	27	22.4		26.5
27.2							24.2		19.8	25	27	22.4		26.5
27.3							24.2		19.7	25	27	22.4		26.4
27.3							24.2		19.7	25	27	22.4		26.4
27.3							24.1		19.7	25.1	27	22.4		26.4
27.3							24.1		19.6	25.1	27	22.4		26.4
27.3							24		19.6	25.1	27	22.4		26.4
27.3							24		19.6	25.1	27	22.4		26.4
27.3							23.9		19.5	25.1	27	22.4		26.4
27.3							23.9		19.5	25.1	27	22.4		26.4
27.3							23.9		19.5	25.1	27.1	22.4		26.4
27.3							23.8		19.4	25.1	27.1	22.4		26.4
27.3							23.8		19.4	25.1	27.1	22.4		26.4
27.3							23.7		19.4	25.1	27.1	22.4		26.4
27.2							23.7		19.3	25.1	27.1	22.4		26.4
27.2							23.7		19.3	25.1	27.1	22.4		26.4
27.2							23.6		19.3	25.2	27.1	22.4		26.4
27.2							23.6		19.2	25.2	27.1	22.3		26.4
27.1							23.5		19.2	25.2	27.1	22.3		26.4
27.1							23.5		19.2	25.2	27.1	22.3		26.4
27.1							23.5		19.1	25.2	27.1	22.3		26.4
27.1							23.4		19.1	25.2	27.2	22.3		26.3
27.1							23.4		19.1	25.2	27.2	22.3		26.3
27							23.3		19	25.2	27.2	22.3		26.3
27							23.3		19	25.2	27.2	22.3		26.3
27							23.2		19	25.2	27.2	22.3		26.3
27							23.2		18.9	25.2	27.2	22.3		26.3
26.9							23.2		18.9	25.2	27.2	22.3		26.3
26.9							23.1		18.9	25.3	27.2	22.3		26.3
26.9							23.1		18.8	25.3	27.2	22.3		26.3
26.9							23		18.8	25.3	27.2	22.4		26.3
26.9							23		18.8	25.3	27.3	22.4		26.3
26.8							23		18.7	25.3	27.3	22.4		26.3
26.8							22.9		18.7	25.3	27.3	22.4		26.3
26.8							22.9		18.7	25.3	27.3	22.4		26.3
26.8							22.8		18.7	25.3	27.3	22.4		26.3
26.7							22.8		18.7	25.3	27.3	22.4		26.3
26.7							22.8		18.8	25.3	27.3	22.5		26.3
26.7							22.7		18.8	25.3	27.3	22.5		26.3
26.7							22.7		18.8	25.3	27.3	22.5		26.3
26.6							22.6		18.9	25.3	27.3	22.5		26.3
26.6							22.6		18.9	25.4	27.3	22.5		26.2
26.6							22.5		19	25.4	27.3	22.5		26.2
26.6							22.5		19.1	25.4	27.4	22.5		26.2
26.6							22.5			25.4	27.4	22.6		26.2
26.5							22.4			25.4	27.4	22.6		26.2
26.5							22.4			25.4	27.4	22.6		26.2
26.5							22.4			25.4	27.4	22.6		26.2
26.5							22.4			25.4	27.4	22.6		26.2
26.4							22.4			25.5	27.4	22.6		26.2
26.4							22.3			25.5	27.4	22.6		26.2
26.4							22.3			25.5	27.4	22.7		26.2
26.4							22.3			25.5	27.4	22.7		26.2
26.3							22.3			25.5	27.4	22.7		26.2
26.3							22.3			25.5	27.5	22.7		26.2
26.3							22.3			25.6	27.5	22.7		26.2
26.3							22.3			25.6	27.5	22.7		26.2
26.3							22.3			25.6	27.5	22.8		26.2
26.2							22.3			25.6	27.5	22.8		26.2
26.2							22.3			25.6	27.5	22.8		26.1
26.2							22.3			25.6	27.5	22.8		26.1
26.2							22.3			25.7	27.5	22.8		26.1
26.1							22.3			25.7	27.5	22.8		26.1
26.1							22.2			25.7	27.5	22.8		26.1
26.1							22.2			25.7	27.5	22.9		26.1
26.1							22.2			25.7	27.6	22.9		26.1
26							22.2			25.7	27.6	22.9		26.1
26							22.2			25.7	27.6	22.9		26.1
26							22.2			25.8	27.5	22.9		26.1
26							22.2			25.8	27.5	22.9		26.1
26							22.2			25.8	27.5	22.9		26.1
25.9							22.2			25.8	27.5	23		26.1
25.9							22.2			25.8	27.4	23		26.1
25.9							22.2			25.8	27.4	23		26.1
25.9							22.2			25.9	27.4	23		26.1
25.8							22.2			25.9	27.4	23		26.1
25.8							22.1			25.9	27.4	23		26.1
25.8							22.1			25.9	27.3	23		26.1
25.8							22.1			25.9	27.3	23.1		26.1
25.8							22.1			25.9	27.3	23.1		26.1
25.7							22.1			25.9	27.3	23.1		26
25.7							22.1			26	27.2	23.1		26
25.7							22.1			26	27.2	23.1		26
25.7							22.1			26	27.2	23.1		26
25.6							22.1			26	27.2	23.1		26
25.6							22.1			26	27.2	23.2		26
25.6							22.1			26	27.1	23.2		26
25.6							22.1			26.1	27.1	23.2		26
25.5							22.1			26.1	27.1	23.2		26
25.5							22.1			26.1	27.1	23.2		26
25.5							22			26.1	27	23.2		26
25.5							22			26.1	27	23.3		26
25.5							22			26.1	27	23.3		26
25.4							22			26.1	27	23.3		26
25.4							22			26.2	27	23.3		26
25.4							22			26.2	26.9	23.3		26
25.4							22			26.2	26.9	23.3		26
25.3							22			26.2	26.9	23.3		26
25.3							22			26.2	26.9	23.4		26
25.3							22			26.2	26.9	23.4		26
25.3							22			26.3	26.8	23.4		26
25.2							22			26.3	26.8	23.4		26
25.2							22			26.3	26.8	23.4		26
25.2							21.9			26.3	26.8	23.4		26
25.2							21.9			26.3	26.7	23.4		26
25.2							21.9			26.3	26.7	23.5		26
25.1							21.9			26.3	26.7	23.5		26
25.1							21.9			26.4	26.7	23.5		26
25.1							21.9			26.4	26.6	23.5		26
25.1							21.9			26.4	26.6	23.5		26
25							21.9			26.4	26.6	23.5		26
25							21.9			26.4	26.6	23.5		25.9
25							21.9			26.4	26.6	23.6		25.9
25							21.9			26.5	26.5	23.6		25.9
25							21.9			26.5	26.5	23.6		25.9
24.9							21.9			26.5	26.5	23.6		25.9
24.9							21.9			26.5	26.5	23.6		25.9
24.9							21.8			26.5	26.4	23.6		25.9
24.9							21.8			26.5	26.4	23.6		25.9
24.8							21.8			26.6	26.4	23.7		25.9
24.8							21.8			26.6	26.4	23.7		25.9
24.8							21.8			26.6	26.4	23.7		25.9
24.8							21.8			26.6	26.3	23.7		25.9
24.7							21.8			26.6	26.3	23.7		25.9
24.7							21.8			26.6	26.3	23.7		25.9
24.7							21.8			26.6	26.3	23.8		25.9
24.7							21.8			26.7	26.3	23.8		25.9
24.7							21.8			26.7	26.2	23.8		25.9
24.6							21.8			26.7	26.2	23.8		25.9
24.6							21.8			26.7	26.2	23.8		25.9
24.6							21.7			26.7	26.2	23.8		25.9
24.6							21.7			26.7	26.1	23.8		25.9
24.5							21.7			26.8	26.1	23.8		25.9
24.5							21.7			26.8	26.1	23.8		25.9
24.5							21.7			26.8	26.1	23.8		25.9
24.5							21.7			26.8	26	23.8		25.9
24.4							21.7			26.8	26	23.8		25.9
24.4							21.7			26.8	26	23.9		25.9
24.4							21.7			26.8	26	23.9		25.9
24.4							21.7			26.8	26	23.9		25.9
24.4							21.7			26.8	25.9	23.9		25.9
24.3							21.7			26.9	25.9	23.9		25.9
24.3							21.7			26.9	25.9	23.9		25.9
24.3							21.7			26.9	25.9	23.9		25.9
24.3							21.7			26.9	25.9	23.9		25.9
24.2							21.7			26.9	25.8	23.9		25.9
24.2							21.7			26.9	25.8	23.9		25.9
24.2							21.8			26.9	25.8	23.9		25.9
24.2							21.8			26.9	25.8	23.9		25.9
24.1							21.8			26.9	25.7	23.9		25.9
24.1							21.8			26.9	25.7	23.9		25.9
24.1							21.8			26.9	25.7	23.9		25.9
24.1							21.8			26.9	25.7	23.9		25.9
24.1							21.8			26.9	25.7	23.9		25.9
24							21.9			27	25.7	23.9		25.9
24							21.9			27	25.7	23.9		25.9
24							21.9			27	25.7	23.9		25.9
24							21.9			27	25.8	23.9		25.9
23.9							21.9			27	25.8	23.9		26
23.9							21.9			27	25.8	23.9		26
23.9							22			27		23.9		26
23.9							22			27		23.9		26
23.9							22			27		23.9		26
23.8							22			27		23.9		26
23.8							22			27		23.9		26
23.8							22			27		23.9		26
23.8							22.1			27.1		23.9		26
23.7							22.1			27.1		23.9		26
23.7							22.1			27.1		23.9		26
23.7							22.1			27.1		23.9		26
23.7							22.1			27.1		23.9		26
23.6							22.1			27.1		23.9		26
23.6							22.2			27.1		23.9		26
23.6							22.2			27.1		23.9		26
23.6							22.2			27.1		23.9		26
23.6							22.2			27.1		23.9		26
23.5							22.2			27.1		23.9		26
23.5							22.2			27.1		23.9		26
23.5							22.3			27.1		23.9		26
23.5							22.3			27.2		23.9		26
23.4							22.3			27.2		23.9		26
23.4							22.3			27.2		23.9		26
23.4							22.3			27.2		23.9		26
23.4							22.3			27.2		23.9		26
23.3							22.4			27.2		23.9		26
23.3							22.4			27.2		23.9		26
23.3							22.4			27.2		23.9		26
23.3							22.4			27.2		23.9		26
23.3							22.4			27.2		23.9		26
23.2							22.4			27.2		23.9		26
23.2							22.4			27.3		24		26
23.2							22.5			27.3		24		26
23.2							22.5			27.3		24		26.1
23.1							22.5			27.3		24		26.1
23.1							22.5			27.3		24		26.1
23.1							22.5			27.3		24		26.1
23.1							22.5			27.3		24		26.1
23.1							22.6			27.3		24		26.1
23							22.6			27.3		24		26.1
23							22.6			27.3		24		26.1
23							22.6			27.3		24		26.1
23							22.6			27.3		24		26.1
23							22.6			27.3		24		26.1
22.9							22.7			27.4		24		26.1
22.9							22.7			27.4		24		26.1
22.9							22.7			27.4		24		26.1
22.9							22.7			27.4		24		26.1
22.9							22.7			27.4		24		26.1
22.8							22.7			27.4		24		26.1
22.8							22.8			27.4		24		26.1
22.8							22.8			27.4		24		26.1
22.8							22.8			27.4		24		26.1
22.8							22.8			27.4		24		26.1
22.7							22.8			27.4		24		26.1
22.7							22.8			27.5		24		26.1
22.7							22.9			27.5		24		26.1
22.7							22.9			27.5		24		26.1
22.7							22.9			27.5		24		26.1
22.6							22.9			27.5		24		26.1
22.6							22.9			27.5		24		26.1
22.6							22.9			27.5		24		26.1
22.6							22.9			27.5		24		26.1
22.6							23			27.5		24		26.1
22.6							23			27.5		24		26.1
22.7							23			27.5		24		26.1
22.7							23			27.5		24		26.1
22.7							23			27.5		24		26.2
22.7							23			27.6		24		26.2
22.7							23.1			27.6		24		26.2
22.7							23.1			27.6		24		26.2
22.7							23.1			27.6		24		26.2
22.7							23.1			27.6		24		26.2
22.7							23.1			27.6		24		26.2
22.8							23.1			27.6		24		26.2
22.8							23.2			27.6		24		26.2
22.8							23.2			27.6		24		26.2
22.8							23.2			27.6		24		26.2
22.8							23.2			27.6		24		26.2
22.8							23.2			27.6		24		26.2
22.8							23.2			27.7		24		26.2
22.8							23.2			27.7		24		26.2
22.8							23.3			27.7		24		26.2
22.8							23.3			27.7		24.1		26.2
22.9							23.3			27.7		24.1		26.2
22.9							23.3			27.7		24.1		26.2
22.9							23.3			27.7		24.1		26.2
22.9							23.3			27.7		24.1		26.2
22.9							23.4			27.7		24.1		26.2
22.9							23.4			27.7		24.1		26.2
22.9							23.4			27.7		24.1		26.2
22.9							23.4			27.7		24.1		26.2
22.9							23.4			27.7		24.1		26.2
22.9							23.4			27.8		24.1		26.1
23							23.5			27.8		24.1		26.1
23							23.5			27.8		24.1		26.1
23							23.5			27.8		24		26.1
23							23.5			27.8		24		26.1
23							23.5			27.8		24		26.1
23							23.5			27.8		24		26.1
23							23.6			27.8		24		26.1
23							23.6			27.7		24		26.1
23							23.6			27.7		24		26.1
23.1							23.6			27.7		24		26.1
23.1							23.6			27.6		24		26.1
23.1							23.6			27.6		24		26.1
23.1							23.7			27.5		24		26.1
23.1							23.7			27.5		24		26.1
23.1							23.7			27.5		24		26.1
23.1							23.7			27.4		24		26.1
23.1							23.7			27.4		24		26.1
23.1							23.7			27.4		24		26
23.1							23.8			27.3		24		26
23.2							23.8			27.3		24		26
23.2							23.8			27.3		24		26
23.2							23.8			27.2		24		26
23.2							23.8			27.2		24		26
23.2							23.8			27.1		24		26
23.2							23.8			27.1		24		26
23.2							23.9			27.1		24		26
23.2							23.9			27		24		26
23.2							23.9			27		24		26
23.2							23.9			27		24		26
23.3							23.9			26.9		24		26
23.3							24			26.9		24		26
23.3							24			26.8		24		26
23.3							24			26.8		24		26
23.3							24			26.8		24		26
23.3							24			26.7		24		26
23.3							24.1			26.7		24		25.9
23.3							24.1			26.7		24		25.9
23.3							24.1			26.6		24		25.9
23.3							24.1			26.6		23.9		25.9
23.4							24.2			26.6		23.9		25.9
23.4							24.2			26.5		23.9		25.9
23.4							24.2			26.5		23.9		25.9
23.4							24.2			26.4		23.9		25.9
23.4							24.2			26.4		23.9		25.9
23.4							24.3			26.4		23.9		25.9
23.4							24.3			26.3		23.9		25.9
23.4							24.3			26.3		23.9		25.9
23.4							24.3			26.3		23.9		25.9
23.5							24.4			26.2		23.9		25.9
23.5							24.4			26.2		23.9		25.9
23.5							24.4			26.1		23.9		25.9
23.5							24.4			26.1		23.9		25.9
23.5							24.4			26.1		23.9		25.9
23.5							24.5			26		23.9		25.8
23.5							24.5			26		23.9		25.8
23.5							24.5			26		23.9		25.8
23.5							24.5			25.9		23.9		25.8
23.5							24.6			25.9		23.9		25.8
23.6							24.6			25.9		23.9		25.8
23.6							24.6			25.8		23.9		25.8
23.6							24.6			25.8		23.9		25.8
23.6							24.6			25.7		23.9		25.8
23.6							24.7			25.7		23.9		25.8
23.6							24.7			25.7		23.9		25.8
23.6							24.7			25.6		23.9		25.8
23.6							24.7			25.6		23.9		25.8
23.6							24.8			25.6		23.9		25.8
23.6							24.8			25.5		23.9		25.8
23.7							24.8			25.5		23.9		25.8
23.7							24.8			25.4		23.9		25.8
23.7							24.8			25.4		23.9		25.8
23.7							24.9			25.4		23.9		25.8
23.7							24.9			25.3		23.9		25.7
23.7							24.9			25.3		23.9		25.7
23.7							24.9			25.3		23.8		25.7
23.7							25			25.2		23.8		25.7
23.7							25			25.2		23.8		25.7
23.7							25			25.2		23.8		25.8
23.8							25			25.1		23.8		25.8
23.8							25			25.1		23.8		25.8
23.8							25			25		23.8		25.7
23.8							25			25		23.8		25.7
23.8							25			25		23.8		25.7
23.8							25			24.9		23.8		25.8
23.8							25			24.9		23.8		25.8
23.8							25			24.9		23.8		25.7
23.8							25			24.8		23.8		25.7
23.9							25			24.8		23.8		25.7
23.9							25			24.7		23.8		25.7
23.9							25.1			24.7		23.8		25.8
23.9							25.1			24.7		23.8		25.8
23.9							25.1			24.6		23.8		25.8
23.9							25.1			24.6		23.8		25.8
23.9							25.1			24.6		23.8		25.7
23.9							25.1			24.5		23.8		25.7
23.9							25.1			24.5		23.8		25.8
23.9							25.1			24.4		23.8		25.8
24							25.1			24.4		23.8		25.8
24							25.1			24.4		23.8		25.8
24							25.1			24.3		23.8		25.8
24							25.1			24.3		23.8		25.7
24							25.1			24.3		23.8		25.8
24							25.1			24.2		23.8		25.8
24							25.1			24.2		23.8		25.8
24							25.1			24.2		23.8		25.8
24							25.2			24.1		23.8		25.8
24							25.2			24.1		23.8		25.7
24.1							25.2			24		23.8		25.8
24.1							25.2			24		23.8		25.8
24.1							25.2			24		23.8		25.8
24.1							25.2			23.9		23.7		25.8
24.1							25.2			23.9		23.7		25.8
24.1							25.2			23.9		23.7		25.8
24.1							25.2			23.8		23.7		25.8
24.1							25.2			23.8		23.7		25.8
24.1							25.2			23.7		23.7		25.8
24.1							25.2			23.7		23.7		25.8
24.2							25.2			23.7		23.7		25.8
24.2							25.2			23.6		23.7		25.8
24.2							25.2			23.6		23.7		25.8
24.2							25.2			23.6		23.7		25.8
24.2							25.2			23.5		23.7		25.8
24.2							25.3			23.5		23.7		25.8
24.2							25.3			23.5		23.7		25.8
24.2							25.3			23.4		23.7		25.8
24.2							25.3			23.4		23.7		25.8
24.3							25.3			23.3		23.7		25.8
24.3							25.3			23.3		23.7		25.8
24.3							25.3			23.3		23.7		25.7
24.3							25.3			23.2		23.7		25.7
24.3							25.3			23.2		23.7		25.7
24.3							25.3			23.3		23.7		25.7
24.3							25.3			23.3		23.7		25.7
24.3							25.3			23.4		23.7		25.7
24.3							25.3			23.4		23.7		25.7
24.3							25.3			23.4		23.7		25.7
24.4							25.3			23.5		23.7		25.7
24.4							25.3			23.5		23.7		25.7
24.4							25.4			23.5		23.7		25.7
24.4							25.4			23.6		23.7		25.7
24.4							25.4			23.6		23.7		25.7
24.4							25.4			23.6		23.7		25.7
24.4							25.4			23.7		23.7		25.7
24.4							25.4			23.7		23.7		25.7
24.4							25.4			23.7		23.7		25.7
24.4							25.4			23.8		23.7		25.6
24.4							25.4			23.8		23.6		25.6
24.4							25.4			23.9		23.6		25.6
24.4							25.4			23.9		23.6		25.6
24.4							25.4			23.9		23.6		25.6
24.4							25.4			24		23.6		25.6
24.4							25.4			24		23.6		25.6
24.4							25.4			24		23.6		25.6
24.4							25.4			24.1		23.6		25.6
24.4							25.5			24.1		23.6		25.6
24.4							25.5			24.1		23.6		25.6
24.4							25.5			24.2		23.6		25.6
24.4							25.5			24.2		23.6		25.6
24.4							25.5			24.3		23.7		25.6
24.4							25.5			24.3		23.7		25.6
24.4							25.5			24.3		23.7		25.6
24.4							25.5			24.4				25.6
24.4							25.5			24.4				25.5
24.4							25.5			24.4				25.5
24.4							25.5			24.5				25.5
24.4							25.5			24.5				25.5
24.4							25.5			24.6				25.5
24.4							25.5			24.6				25.5
24.4							25.5			24.6				25.5
24.4							25.5			24.6				25.5
24.4							25.5			24.6				25.5
24.4							25.6			24.6				25.5
24.4							25.6			24.6				25.5
24.4							25.6			24.6				25.5
24.4							25.6			24.6				25.5
24.4							25.6			24.6				25.5
24.4							25.6			24.6				25.5
24.4							25.6			24.6				25.4
24.4							25.6			24.6				25.4
24.4							25.6			24.6				25.4
24.4							25.6			24.6				25.4
24.4							25.6			24.6				25.4
24.4							25.6			24.6				25.4
24.4							25.6			24.6				25.4
24.4							25.6			24.5				25.4
24.4							25.6			24.5				25.4
24.4							25.6			24.5				25.4
24.4							25.7			24.5				25.4
24.4							25.7			24.5				25.4
24.4							25.7			24.5				25.4
24.4							25.7			24.5				25.4
24.4							25.7			24.5				25.4
24.4							25.7			24.5				25.4
24.4							25.7			24.5				25.3
24.4							25.7			24.5				25.3
24.4							25.7			24.5				25.3
24.5							25.7			24.5				25.3
24.5							25.7			24.5				25.3
24.6							25.7			24.5				25.3
24.6							25.7			24.5				25.3
24.7							25.7			24.5				25.3
24.7							25.7			24.5				25.3
24.8							25.7			24.5				25.3
24.8							25.8			24.5				25.3
24.9							25.8			24.4				25.3
24.9							25.8			24.4				25.3
25							25.8			24.4				25.3
25							25.8			24.4				25.3
25							25.8			24.4				25.3
25.1							25.8			24.4				25.3
[truncated: 1,559 more rows]

## Sheet: Fig2B LppΔK58
Measurements from LppΔK58 cells										25.3			28.9				24.5					26.8	29.3									27	29.3		29.3	24.7				18.8		29.7		20.6	24.6	24.9		28.4
										25.2			28.7				24.5					26.8	29.2									26.9	29		29.2	24.6				18.9		29.7		20.6	24.6	24.9		28.4
										25.1			28.5				24.6					26.7	29.1									26.9	28.8		29.1	24.5				19		29.6		20.6	24.6	24.9		28.3
										25.1			28.4				24.6					26.7	29									26.8	28.6		29	24.5				19.1		29.6		20.6	24.5	24.9		28.3
										25			28.2				24.6					26.7	28.9									26.7	28.4		28.9	24.4				19.2		29.6		20.6	24.5	24.9		28.2
										25			28				24.6					26.7	28.8									26.7	28.2		28.8	24.3				19.3		29.5		20.6	24.5	24.9		28.2
										25			27.9				24.6					26.7	28.7									26.7	28		28.7	24.3				19.4		29.5		20.6	24.5	24.9		28.2
										24.9			27.8				24.7					26.7	28.6									26.6	27.9		28.6	24.3				19.4		29.5		20.6	24.5	24.9		28.2
										24.9			27.6				24.7					26.7	28.5									26.6	27.7		28.5	24.2				19.5		29.5		20.6	24.5	24.9		28.1
										24.9			27.5				24.7					26.6	28.3									26.6	27.5		28.5	24.2				19.6		29.5		20.6	24.5	24.9		28.1
										24.9			27.3				24.7					26.6	28.2									26.6	27.3		28.4	24.2				19.7		29.5		20.6	24.5	24.9		28.1
										24.8			27.2				24.7					26.6	28.1									26.6	27.2		28.4	24.2				19.8		29.5		20.6	24.5	24.9		28.1
										24.8			27.1				24.8					26.6	28									26.6	27		28.3	24.2				19.9		29.5		20.6	24.5	24.9		28.1
										24.8			27				24.8					26.6	27.9									26.6	26.9		28.3	24.2				20		29.4		20.7	24.5	24.9		28.1
										24.8			26.9				24.8					26.6	27.8									26.6	26.7		28.2	24.1				20.1		29.4		20.7	24.5	24.9		28.1
										24.7			26.8				24.8					26.6	27.7									26.6	26.6		28.2	24.1				20.2		29.4		20.7	24.5	24.9		28.1
										24.7			26.7				24.9					26.5	27.6									26.7	26.4		28.2	24.1				20.2		29.4		20.7	24.5	25		28.1
										24.7			26.6				24.9					26.5	27.5									26.7	26.3		28.2	24.1				20.3		29.4		20.7	24.5	25		28.1
										24.7			26.5				24.9					26.5	27.4									26.7	26.2		28.1	24.1				20.4		29.4		20.7	24.5	25		28.1
										24.7			26.4				24.9					26.5	27.3									26.7	26		28.1	24.1				20.5		29.4		20.7	24.4	25		28.1
										24.6			26.4				24.9					26.5	27.2									26.8	25.9		28.1	24.1				20.6		29.4		20.7	24.4	25		28.1
										24.6			26.3				25					26.5	27.1									26.8	25.8		28.1	24.1				20.7		29.4		20.7	24.4	25		28.1
										24.6			26.2				25					26.5	27									26.8	25.7		28.1	24.1				20.8		29.4		20.7	24.4	25		28.1
										24.6			26.2				25					26.4	26.9									26.8	25.6		28.1	24.1				20.9		29.4		20.7	24.4	25		28.1
										24.5			26.1				25					26.4	26.8									26.8	25.5		28.1	24.1				21		29.4		20.7	24.4	25		28.1
										24.5			26.1				25					26.4	26.7									26.9	25.5		28.2	24.1				21		29.4		20.7	24.4	25		28.1
										24.5			26.1				25.1					26.4	26.6									26.9	25.4		28.2	24.1				21.1		29.3		20.7	24.4	25		28.1
										24.5			26				25.1					26.4	26.5									26.9	25.3		28.2	24				21.2		29.3		20.8	24.4	25		28.1
										24.5			26				25.1					26.4	26.4									26.9	25.2		28.2	24				21.3		29.3		20.8	24.4	25		28.1
										24.4			26				25.1					26.4	26.3									27	25.2		28.2	24				21.4		29.3		20.8	24.4	25		28.1
										24.4			26				25.2					26.3	26.2									27	25.1		28.2	24				21.5		29.3		20.8	24.4	25		28.1
										24.4			26				25.2					26.3	26.1									27	25.1		28.2	24				21.6		29.3		20.8	24.4	25		28.1
										24.4			26				25.2					26.3	26									27	25		28.2	24				21.7		29.3		20.8	24.4	25		28.1
										24.3			26				25.2					26.3	25.9									27.1	24.9		28.2	24				21.8		29.3		20.8	24.4	25		28.1
										24.3			26				25.2					26.3	25.8									27.1	24.9		28.2	24				21.8		29.3		20.8	24.4	25		28.1
										24.3			26				25.3					26.3	25.7									27.1	24.8		28.2	24				21.9		29.3		20.8	24.4	25		28.1
										24.3			26				25.3					26.3	25.6									27.1	24.8		28.2	24				22		29.3		20.8	24.3	25		28.1
										24.3			26				25.3					26.2	25.5									27.2	24.7		28.2	24				22.1		29.3		20.8	24.3	25		28
										24.2			26				25.3					26.2	25.4									27.2	24.6		28.2	24				22.2		29.2		20.8	24.3	25		28
										24.2			26				25.3					26.2	25.3									27.2	24.6		28.2	23.9				22.3		29.2		20.8	24.3	25		28
										24.2			26				25.4					26.2	25.2									27.2	24.5		28.2	23.9				22.4		29.2		20.8	24.3	25.1		28
										24.2			25.9				25.4					26.2	25.1									27.3	24.5		28.2	23.9				22.5		29.2		20.9	24.3	25.1		28
										24.1			25.9				25.4					26.2	25									27.3	24.5		28.2	23.9				22.6		29.2		20.9	24.3	25.1		28
										24.1			25.9				25.4					26.2	24.9									27.3	24.5		28.2	23.9				22.6		29.2		20.9	24.3	25.1		28
										24.1			25.9				25.5					26.2	24.8									27.3	24.5		28.2	23.9				22.7		29.2		20.9	24.3	25.1		28
										24.1			25.9				25.5					26.1	24.7									27.3	24.4		28.2	23.9				22.8		29.2		20.9	24.3	25.1		28
										24.1			25.9				25.5					26.1	24.6									27.4	24.4		28.2	23.9				22.9		29.2		20.9	24.3	25.1		28
										24			25.9				25.5					26.1	24.5									27.4	24.4		28.2	23.9				23		29.2		20.9	24.3	25.1		28
										24			25.9				25.5					26.1	24.4									27.4	24.4		28.2	23.9				23.1		29.2		20.9	24.3	25.1		28
										24			25.9				25.6					26.1	24.3									27.4	24.4		28.2	23.9				23.2		29.2		20.9	24.3	25.1		28
										24			25.9				25.6					26.1	24.2									27.5	24.4		28.2	23.9				23.3		29.2		20.9	24.3	25.1		28
										23.9			25.9				25.6					26.1	24.2									27.5	24.3		28.3	23.9				23.4		29.1		20.9	24.3	25.1		28
										23.9			25.9				25.6					26	24.1									27.5	24.3		28.3	23.8				23.4		29.1		20.9	24.2	25.1		28
										23.9			25.9				25.6					26	24									27.5	24.3		28.3	23.8				23.5		29.1		20.9	24.2	25.1		28
										23.9			25.9				25.7					26	24									27.6	24.3		28.3	23.8				23.6		29.1		21	24.2	25.1		28
										23.8			25.9				25.7					26	23.9									27.6	24.3		28.3	23.8				23.7		29.1		21	24.2	25.1		28
										23.8			25.9				25.7					26	23.9									27.6	24.3		28.3	23.8				23.8		29.1		21	24.2	25.1		28
										23.8			25.9				25.7					26	23.8									27.6	24.3		28.3	23.8				23.9		29.1		21	24.2	25.1		28
										23.8			25.9				25.7					26	23.8									27.7	24.2		28.3	23.8				24		29.1		21	24.2	25.1		28
										23.8			25.9				25.8					25.9	23.8									27.7	24.2		28.3	23.8				24.1		29.1		21	24.2	25.1		28
										23.7			25.9				25.8					25.9	23.8									27.7	24.2		28.3	23.8				24.2		29.1		21	24.2	25.1		28
										23.7			25.9				25.8					25.9	23.8									27.7	24.2		28.3	23.8				24.2		29.1		21	24.2	25.1		28
										23.7			25.8				25.8					25.9	23.7									27.7	24.2		28.3	23.8				24.3		29.1		21	24.2	25.1		28
										23.7			25.9				25.9					25.9	23.7									27.7	24.2		28.3	23.8				24.4		29		21	24.2	25.1		28
										23.7			25.8				25.9					25.9	23.7									27.7	24.1		28.3	23.7				24.5		29		21	24.2	25.2		28
										23.6			25.8				25.9					25.9	23.8									27.7	24.1		28.3	23.7				24.6		29		21	24.2	25.2		28
										23.6			25.8				25.9					25.8	23.8									27.7	24.1		28.3	23.7				24.7		29		21	24.2	25.2		28
										23.6			25.8				25.9					25.8	23.8									27.6	24.1		28.3	23.7				24.8		29		21	24.2	25.2		28
										23.6			25.8				26					25.8	23.8									27.6	24.1		28.3	23.7				24.9		29		21.1	24.2	25.2		28
										23.5			25.8				26					25.8	23.9									27.6	24.1		28.3	23.7				25		29		21.1	24.1	25.2		28
										23.5			25.8				26					25.8	23.9									27.6	24.1		28.3	23.7				25		29		21.1	24.1	25.2		28
										23.5			25.8				26					25.8	24									27.6	24		28.3	23.7				25.1		29		21.1	24.1	25.2		27.9
										23.5			25.8				26					25.8	24									27.5	24		28.3	23.7				25.2		29		21.1	24.1	25.2		27.9
										23.4			25.8				26.1					25.7	24.1									27.5	24		28.3	23.7				25.3		29		21.1	24.1	25.2		27.9
										23.4			25.8				26.1					25.7	24.1									27.5	24		28.3	23.7				25.4		29		21.1	24.1	25.2		27.9
										23.4			25.8				26.1					25.7	24.1									27.5	24		28.3	23.7				25.5		29		21.1	24.1	25.2		27.9
										23.4			25.8				26.1					25.7	24.2									27.5	24		28.3	23.7				25.6		28.9		21.1	24.1	25.2		27.9
										23.4			25.8				26.2					25.7	24.2									27.4	23.9		28.4	23.6				25.7		28.9		21.1	24.1	25.2		27.9
										23.3			25.8				26.2					25.7	24.3									27.4	23.9		28.4	23.6				25.8		28.9		21.1	24.1	25.2		27.9
										23.3			25.8				26.2					25.7	24.3									27.4	23.9		28.4	23.6				25.9		28.9		21.1	24.1	25.2		27.9
										23.3			25.8				26.2					25.6	24.4									27.4	23.9		28.4	23.6				25.9		28.9		21.1	24.1	25.2		27.9
										23.3			25.8				26.2					25.6	24.4									27.4	23.9		28.4	23.6				26		28.9		21.1	24.1	25.2		27.9
										23.2			25.8				26.3					25.6	24.4									27.3	23.9		28.4	23.6				26.1		28.9		21.2	24.1	25.2		27.9
										23.2			25.8				26.3					25.6	24.5									27.3	23.8		28.4	23.6				26.2		28.9		21.2	24.1	25.2		27.9
										23.2			25.8				26.3					25.6	24.5									27.3	23.8		28.4	23.6				26.3		28.9		21.2	24.1	25.2		27.9
										23.2			25.7				26.3					25.6	24.6									27.3	23.8		28.4	23.6				26.4		28.9		21.2	24	25.2		27.9
										23.2			25.7				26.3					25.6	24.6									27.3	23.8		28.4	23.6				26.5		28.9		21.2	24	25.2		27.9
										23.1			25.7				26.4					25.6	24.7									27.2	23.8		28.4	23.6				26.6		28.9		21.2	24	25.2		27.9
										23.1			25.7				26.4					25.5	24.7									27.2	23.8		28.4	23.6				26.7		28.8		21.2	24	25.3		27.9
										23.1			25.7				26.4					25.5	24.7									27.2	23.8		28.4	23.5				26.7		28.8		21.2	24	25.3		27.9
										23.1			25.7				26.4					25.5	24.8									27.2	23.7		28.4	23.5				26.8		28.8		21.2	24	25.3		27.9
										23.1			25.7				26.5					25.5	24.8									27.2	23.7		28.4	23.5				26.9		28.8		21.2	24	25.3		27.9
										23			25.7				26.5					25.5	24.9									27.1	23.7		28.4	23.5				27		28.8		21.2	24	25.3		27.9
										23			25.7				26.5					25.5	24.9									27.1	23.7		28.4	23.5				27.1		28.8		21.2	24	25.3		27.9
										23			25.7				26.5					25.5	25									27.1	23.7		28.4	23.5				27.2		28.8		21.2	24	25.3		27.9
										23			25.7				26.5					25.4	25									27.1	23.7		28.4	23.5				27.3		28.8		21.2	24	25.3		27.9
										22.9			25.7				26.6					25.4	25									27.1	23.6		28.4	23.5				27.4		28.8		21.3	24	25.3		27.9
										22.9			25.7				26.6					25.4	25.1									27	23.6		28.4	23.5				27.5		28.8		21.3	24	25.3		27.9
										22.9			25.7				26.6					25.4	25.1									27	23.6		28.4	23.5				27.5		28.8		21.3	24	25.3		27.9
										22.9			25.7				26.6					25.4	25.2									27	23.6		28.4	23.5				27.6		28.8		21.3	24	25.3		27.9
										22.8			25.7				26.7					25.4	25.2									27	23.6		28.4	23.5				27.7		28.7		21.3	24	25.3		27.9
										22.8			25.7				26.7					25.4	25.2									27	23.6		28.4	23.5				27.8		28.7		21.3	24	25.3		27.9
										22.8			25.7				26.7					25.3	25.3									26.9	23.6		28.4	23.4				27.9		28.7		21.3	23.9	25.3		27.9
										22.8			25.7				26.7					25.3	25.3									26.9	23.5		28.5	23.4				28		28.7		21.3	23.9	25.3		27.9
										22.8			25.7				26.7					25.3	25.4									26.9	23.5		28.5	23.4				28.1		28.7		21.3	23.9	25.3		27.9
										22.7			25.7				26.8					25.3	25.4									26.9	23.5		28.5	23.4				28.2		28.7		21.3	23.9	25.3		27.8
										22.7			25.7				26.8					25.2	25.5									26.9	23.5		28.5	23.4				28.3		28.7		21.3	23.9	25.3		27.8
										22.7			25.6				26.8					25.2	25.5									26.8	23.5		28.5	23.4				28.3		28.7		21.3	23.9	25.3		27.8
										22.7			25.6				26.8					25.2	25.5									26.8	23.5		28.5	23.4				28.4		28.7		21.3	23.9	25.3		27.8
										22.7			25.6				26.8					25.2	25.6									26.8	23.4		28.5	23.4				28.5		28.7		21.3	23.9	25.3		27.8
										22.6			25.6				26.9					25.2	25.6									26.8	23.4		28.5	23.4				28.6		28.7		21.4	23.9	25.3		27.8
										22.6			25.6				26.9					25.1	25.7									26.8	23.4		28.5	23.4				28.7		28.7		21.4	23.9	25.3		27.8
										22.6			25.6				26.9					25.1	25.7									26.7	23.4		28.5	23.4				28.8		28.7		21.4	23.9	25.4		27.8
										22.6			25.6				26.9					25.1	25.8									26.7	23.4		28.5	23.4				28.9		28.6		21.4	23.9	25.4		27.8
										22.5			25.6				27					25.1	25.9									26.7	23.4		28.5	23.3				29		28.6		21.4	23.9	25.4		27.8
										22.5			25.6				27					25	25.9									26.7	23.4		28.5	23.3				29.1		28.6		21.4	23.9	25.4		27.8
										22.5			25.6				27					25	26									26.7	23.3		28.5	23.3				29.1		28.6		21.4	23.9	25.4		27.8
										22.4			25.6				27					25	26.1									26.6	23.3		28.5	23.3				29.2		28.6		21.4	23.9	25.4		27.8
										22.4			25.6				27					25	26.1									26.6	23.3		28.5	23.3				29.3		28.6		21.4	23.8	25.4		27.8
										22.4			25.6				27.1					25	26.2									26.6	23.3		28.5	23.3				29.4		28.6		21.4	23.8	25.4		27.8
										22.3			25.6				27.1					24.9	26.3									26.6	23.3		28.5	23.3				29.5		28.6		21.4	23.8	25.4		27.8
										22.3			25.6				27.1					24.9	26.4									26.6	23.3		28.5	23.3				29.6		28.6		21.4	23.8	25.4		27.8
										22.2			25.6				27.1					24.9	26.4									26.5	23.2		28.5	23.3				29.7		28.6		21.4	23.8	25.4		27.8
										22.2			25.6				27.1					24.9	26.5									26.5	23.2		28.5	23.3				29.8		28.6		21.4	23.8	25.4		27.8
										22.2			25.6				27.2					24.8	26.6									26.5	23.2		28.5	23.3				29.9		28.6		21.5	23.8	25.4		27.8
										22.1			25.6				27.2					24.8	26.6									26.5	23.2		28.5	23.3				29.9		28.6		21.5	23.8	25.4		27.8
										22.1			25.6				27.2					24.8	26.7									26.5	23.2		28.5	23.2				30		28.5		21.5	23.8	25.4		27.8
										22.1			25.6				27.2					24.8	26.8									26.5	23.2		28.5	23.2				30.1		28.5		21.5	23.8	25.4		27.8
										22			25.6				27.3					24.8	26.9									26.4	23.2		28.5	23.2				30.2		28.5		21.5	23.8	25.4		27.8
										22			25.6				27.3					24.7	26.9									26.4	23.1		28.6	23.2				30.3		28.5		21.5	23.8	25.4		27.8
										22			25.6				27.3					24.7	27									26.4	23.1		28.6	23.2				30.4		28.5		21.5	23.8	25.4		27.8
										21.9			25.5				27.3					24.7	27.1									26.4	23.1		28.6	23.2				30.5		28.5		21.5	23.8	25.4		27.8
										21.9			25.5				27.3					24.7	27.1									26.4	23.1		28.6	23.2				30.6		28.5		21.5	23.8	25.4		27.8
										21.9			25.5				27.4					24.6	27.2									26.3	23.1		28.6	23.2				30.7		28.5		21.5	23.8	25.4		27.8
										21.8			25.5				27.4					24.6	27.3									26.3	23.1		28.6	23.2				30.7		28.5		21.5	23.8	25.4		27.8
										21.8			25.5				27.4					24.6	27.4									26.3	23		28.6	23.2				30.8		28.5		21.5	23.7	25.4		27.8
										21.8			25.5				27.4					24.6	27.4									26.3	23		28.6	23.2				30.9		28.5		21.5	23.7	25.5		27.8
										21.7			25.5				27.5					24.6	27.5									26.3	23		28.6	23.2				31		28.5		21.6	23.7	25.5		27.8
										21.7			25.5				27.5					24.5	27.6									26.3	23		28.6	23.2				31.1		28.4		21.6	23.7	25.5		27.8
										21.6			25.5				27.5					24.5	27.6									26.3	23		28.6	23.2				31.2		28.4		21.6	23.7	25.5		27.8
										21.6			25.5				27.5					24.5	27.7									26.2	23		28.6	23.2				31.3		28.4		21.6	23.7	25.5		27.7
										21.6			25.5				27.5					24.5	27.8									26.2	22.9		28.6	23.2				31.4		28.4		21.6	23.7	25.5		27.7
										21.5			25.5				27.6					24.4	27.9									26.2	22.9		28.6	23.2				31.5		28.4		21.6	23.7	25.5		27.7
										21.5			25.5				27.6					24.4	27.9									26.2	22.9		28.6	23.2				31.5		28.4		21.6	23.7	25.5		27.7
										21.5			25.5				27.6					24.3	28									26.2	22.9		28.6	23.2				31.6		28.4		21.6	23.7	25.5		27.7
										21.4			25.5				27.6					24.2	28.1									26.2	22.9		28.6	23.2				31.7		28.4		21.6	23.7	25.5		27.7
										21.4			25.5				27.6					24.1	28.1									26.2	22.9		28.6	23.2				31.8		28.4		21.6	23.7	25.5		27.7
										21.4			25.5				27.7					24	28.2									26.2	22.9		28.6	23.2				31.9		28.4		21.6	23.7	25.5		27.7
										21.3			25.5				27.7					24	28.3									26.2	22.8		28.6	23.3				32		28.4		21.6	23.7	25.5		27.7
										21.3			25.5				27.7					23.9	28.4									26.2	22.8		28.6	23.3				32.1		28.4		21.6	23.7	25.5		27.7
										21.3			25.5				27.7					23.9	28.4									26.2	22.8		28.6	23.3				32.2		28.3		21.6	23.7	25.5		27.7
										21.2			25.5				27.8					23.8	28.5									26.2	22.8		28.6	23.3				32.3		28.3		21.7	23.6	25.5		27.7
										21.2			25.4				27.8					23.8	28.6									26.2	22.8		28.6	23.3				32.3		28.3		21.7	23.6	25.5		27.7
										21.2			25.5				27.8					23.7	28.6									26.2	22.8		28.5	23.3				32.3		28.3		21.7	23.6	25.5		27.7
										21.1			25.4				27.8					23.7	28.7									26.2	22.7		28.5	23.3				32.3		28.3		21.7	23.6	25.5		27.7
										21.1			25.4				27.8					23.7	28.8									26.1	22.7		28.5	23.3				32.3		28.3		21.7	23.6	25.5		27.7
										21			25.4				27.9					23.7	28.8									26.1	22.7		28.4	23.3				32.3		28.3		21.7	23.6	25.5		27.7
										21			25.4				27.9					23.7	28.9									26.1	22.7		28.4	23.4				32.3		28.3		21.7	23.6	25.5		27.7
										21			25.4				27.9					23.7	29									26.1	22.7		28.4	23.4				32.3		28.3		21.7	23.6	25.5		27.7
										20.9			25.4				27.9					23.7	29.1									26.1	22.7		28.4	23.4				32.2		28.3		21.7	23.6	25.5		27.7
										20.9			25.4				27.9					23.6	29.1									26.1	22.7		28.4	23.4				32.2		28.3		21.7	23.6	25.6		27.7
										20.9			25.4				28					23.6	29.2									26.1	22.6		28.4	23.4				32.2		28.3		21.7	23.6	25.6		27.7
										20.8			25.4				28					23.6	29.3									26.1	22.6		28.4	23.4				32.2		28.3		21.7	23.6	25.6		27.7
										20.8			25.4				28					23.6	29.3									26.1	22.6		28.3	23.4				32.2		28.2		21.7	23.6	25.5		27.7
										20.8			25.4				28					23.6	29.3									26.1	22.6		28.3	23.4				32.2		28.2		21.7	23.6	25.5		27.7
										20.7			25.4				28.1					23.6	29.3									26.1	22.6		28.3	23.4				32.2		28.2		21.8	23.6	25.5		27.7
										20.7			25.4				28.1					23.6	29.3									26.1	22.6		28.3	23.5				32.2		28.2		21.8	23.6	25.4		27.7
										20.7			25.4				28.1					23.6	29.3									26.1	22.6		28.3	23.5				32.2		28.2		21.8	23.6	25.4		27.7
										20.6			25.4				28.1					23.6	29.2									26.1	22.7		28.3	23.5				32.2		28.2		21.8	23.5	25.4		27.7
										20.6			25.4				28.1					23.6	29.2									26.1	22.7		28.3	23.5				32.2		28.2		21.8	23.5	25.3		27.7
										20.6			25.4				28.2					23.6	29.2									26.1	22.7		28.2	23.5				32.2		28.2		21.8	23.5	25.3		27.7
										20.5			25.4				28.2					23.6	29.2									26.1	22.7		28.2	23.5				32.2		28.2		21.8	23.5	25.3		27.7
										20.5			25.4				28.2					23.6	29.1									26.1	22.7		28.2	23.5				32.1		28.2		21.8	23.5	25.3		27.7
										20.4			25.4				28.2					23.6	29.1									26.2	22.7		28.2	23.5				32.1		28.2		21.8	23.5	25.2		27.7
										20.4			25.4				28.3					23.5	29.1									26.2	22.7		28.2	23.5				32.1		28.2		21.8	23.5	25.2		27.6
										20.4			25.3				28.3					23.5	29.1									26.2	22.7		28.2	23.6				32.1		28.2		21.8	23.5	25.2		27.6
										20.3			25.3				28.3					23.5	29									26.2	22.7		28.2	23.6				32.1		28.1		21.8	23.5	25.1		27.6
										20.3			25.3				28.3					23.5	29									26.2	22.7		28.1	23.6				32.1		28.1		21.8	23.5	25.1		27.6
										20.3			25.3				28.3					23.5	29									26.2	22.8		28.1	23.6				32.1		28.1		21.8	23.5	25.1		27.6
										20.2			25.3				28.4					23.5	29									26.2	22.8		28.1	23.6				32.1		28.1		21.9	23.5	25		27.6
										20.2			25.3				28.5					23.5	28.9									26.2	22.8		28.1	23.6				32.1		28.1		21.9	23.5	25		27.6
										20.2			25.3				28.6					23.5	28.9									26.3	22.8		28.1	23.6				32.1		28.1		21.9	23.5	25		27.6
										20.1			25.3				28.7					23.5	28.9									26.3	22.8		28.1	23.6				32.1		28.1		21.9	23.5	24.9		27.6
										20.1			25.3				28.8					23.5	28.9									26.3	22.8		28.1	23.6				32.1		28.1		21.9	23.5	24.9		27.6
										20.1			25.3				28.8					23.5	28.8									26.3	22.9		28	23.7				32.1		28.1		21.9	23.4	24.9		27.6
										20			25.3				28.9					23.5	28.8									26.3	22.9		28	23.7				32		28		21.9	23.4	24.9		27.6
										20			25.3				29					23.5	28.8									26.3	22.9		28	23.7				32		28		21.9	23.4	24.8		27.6
										20			25.3				29.1					23.5	28.8									26.3	22.9		28	23.7				32		27.9		21.9	23.4	24.8		27.6
										20			25.3				29.2					23.4	28.7									26.4	22.9		28	23.7				32		27.8		21.9	23.4	24.8		27.6
										19.9			25.3				29.3					23.4	28.7									26.4	23		28	23.7				32		27.8		21.9	23.4	24.7		27.6
										19.9			25.3				29.4					23.4	28.7									26.4	23		28	23.7				32		27.7		21.9	23.4	24.7		27.6
										19.9			25.3				29.5					23.4	28.7									26.4	23		27.9	23.7				32		27.6		21.9	23.4	24.7		27.6
										20			25.3				29.6					23.4	28.6									26.4	23		27.9	23.7				32		27.6		22	23.4	24.6		27.6
										20			25.3				29.7					23.4	28.6									26.4	23		27.9	23.8				32		27.5		22	23.4	24.6		27.6
										20			25.3				29.8					23.4	28.6									26.4	23		27.9	23.8				32		27.4		22	23.4	24.6		27.6
										20.1			25.3				29.8					23.4	28.6									26.4	23.1		27.9	23.8				32		27.4		22	23.4	24.6		27.6
										20.1			25.3				29.9					23.4	28.5									26.5	23.1		27.9	23.8				32		27.3		22	23.4	24.5		27.6
										20.2			25.2				30					23.4	28.5									26.5	23.1		27.9	23.8				32		27.3		22	23.4	24.5		27.6
										20.2			25.2				30.1					23.4	28.5									26.5	23.1		27.8	23.8				32		27.2		22	23.4	24.5		27.6
										20.3			25.2				30.2					23.4	28.5									26.5	23.1		27.8	23.8				31.9		27.1		22	23.4	24.4		27.6
										20.3			25.2				30.3					23.4	28.4									26.5	23.2		27.8	23.8				31.9		27.1		22	23.4	24.4		27.6
										20.4			25.2				30.4					23.4	28.4									26.5	23.2		27.8	23.8				31.9		27		22	23.3	24.4		27.6
										20.5			25.2				30.4					23.3	28.4									26.5	23.2		27.8	23.9				31.9		26.9		22	23.3	24.3		27.6
										20.5			25.2				30.5					23.3	28.4									26.5	23.2		27.8	23.9				31.9		26.9		22	23.3	24.3		27.6
										20.6			25.2				30.6					23.3	28.4									26.6	23.2		27.7	23.9				31.9		26.8		22	23.3	24.3		27.6
										20.6			25.2				30.7					23.3	28.3									26.6	23.2		27.7	23.9				31.9		26.7		22	23.3	24.2		27.6
										20.7			25.2				30.8					23.3	28.3									26.6	23.3		27.7	23.9				31.9		26.7		22.1	23.3	24.2		27.6
										20.7			25.2				30.9					23.3	28.3									26.6	23.3		27.7	23.9				31.9		26.6		22.1	23.3	24.2		27.6
										20.8			25.2				31					23.3	28.3									26.6	23.3		27.7	23.9				31.9		26.6		22.1	23.3	24.2		27.5
										20.8			25.2				31					23.3	28.2									26.6	23.3		27.7	23.9				31.9		26.5		22.1	23.3	24.1		27.5
										20.9			25.2				31.1					23.3	28.2									26.6	23.3		27.7	23.9				31.9		26.4		22.1	23.3	24.1		27.5
										20.9			25.2				31.2					23.3	28.2									26.7	23.3		27.6	24				31.9		26.4		22.1	23.3	24.1		27.5
										21			25.2				31.3					23.3	28.2									26.7	23.4		27.6	24				31.8		26.3		22.1	23.3	24		27.5
										21			25.2				31.4					23.3	28.1									26.7	23.4		27.6	24				31.8		26.2		22.1	23.3	24		27.5
										21.1			25.1				31.5					23.3	28.1									26.7	23.4		27.6	24				31.8		26.2		22.1	23.3	24		27.5
										21.2			25.1				31.6					23.2	28.1									26.7	23.4		27.6	24				31.8		26.1		22.1	23.3	23.9		27.5
										21.2			25.1				31.6					23.2	28.1									26.7	23.4		27.6	24				31.8		26.1		22.1	23.3	23.9		27.5
										21.3			25.1				31.7					23.2	28									26.7	23.5		27.6	24				31.8		26		22.1	23.2	23.9		27.5
										21.3			25.1				31.8					23.2	28									26.7	23.5		27.5	24				31.8		25.9		22.1	23.2	23.9		27.5
										21.4			25.1				31.9					23.2	28									26.8	23.5		27.5	24.1				31.8		25.9		22.2	23.2	23.8		27.5
										21.4			25.1				32					23.2	28									26.8	23.5		27.5	24.1				31.8		25.8		22.2	23.2	23.8		27.5
										21.5			25.1				32.1					23.2	28									26.8	23.5		27.5	24.1				31.8		25.7		22.2	23.2	23.8		27.5
										21.5			25.1				32.2					23.2	27.9									26.8	23.5		27.5	24.1				31.8		25.7		22.3	23.3	23.7		27.5
										21.6			25.1				32.3					23.2	27.9									26.8	23.6		27.5	24.1				31.8		25.6		22.3	23.3	23.7		27.5
										21.6			25.1				32.3					23.2	27.9									26.8	23.6		27.5	24.1				31.8		25.5		22.4	23.3	23.7		27.5
										21.7			25.1				32.4					23.2	27.9									26.8	23.6		27.4	24.1				31.8		25.5		22.4	23.4	23.6		27.5
										21.8			25.1				32.5					23.2	27.9									26.8	23.6		27.4	24.1				31.7		25.4		22.5	23.4	23.6		27.5
										21.8			25.1				32.6					23.2	27.8									26.9	23.6		27.4	24.1				31.7		25.4		22.6	23.5	23.6		27.5
										21.9			25.1				32.7					23.2	27.8									26.9	23.6		27.4	24.2				31.7		25.3		22.6	23.5	23.5		27.5
										21.9			25.1				32.8					23.1	27.8									26.9	23.7		27.4	24.2				31.7		25.2		22.7	23.5	23.5		27.5
										22			25.1				32.9					23.1	27.7									26.9	23.7		27.4	24.2				31.7		25.2		22.8	23.6	23.5		27.5
										22			25.1				32.9					23.1	27.6									26.9	23.7		27.4	24.2				31.7		25.1		22.9	23.6	23.5		27.5
										22.1			25				33					23.1	27.6									26.9	23.7		27.3	24.2				31.7		25.1		23	23.6	23.4		27.5
										22.1			25				33.1					23.1	27.5									26.9	23.7		27.3	24.2				31.7		25		23.1	23.7	23.4		27.5
										22.2			25				33.2					23.1	27.5									26.9	23.8		27.3	24.2				31.7		25		23.2	23.7	23.4		27.5
										22.2			25				33.3					23.1	27.4									27	23.8		27.3	24.2				31.7		24.9		23.2	23.8	23.3		27.5
										22.3			25				33.4					23.2	27.3									27	23.8		27.3	24.2				31.7		24.9		23.3	23.8	23.3		27.5
										22.4			25				33.5					23.3	27.3									27	23.8		27.3	24.3				31.7		24.8		23.4	23.8	23.3		27.5
										22.4			25				33.5					23.3	27.2									27	23.8		27.3	24.3				31.7		24.7		23.5	23.9	23.2		27.5
										22.5			25				33.6					23.4	27.2									27	23.8		27.2	24.3				31.6		24.7		23.6	23.9	23.2		27.5
										22.5			25				33.7					23.4	27.1									27	23.9		27.2	24.3				31.6		24.6		23.7	23.9	23.2		27.5
										22.6			25				33.8					23.5	27.1									27	23.9		27.2	24.3				31.6		24.6		23.8	24	23.2		27.5
										22.6			25				33.9					23.5	27									27.1	23.9		27.2	24.3				31.5		24.5		23.9	24	23.1		27.4
										22.7			25				34					23.6	26.9									27.1	23.9		27.2	24.3				31.5		24.5		23.9	24	23.1		27.4
										22.7			25				34.1					23.6	26.9									27.1	23.9		27.2	24.3				31.5		24.4		24	24.1	23.1		27.4
										22.8			25				34.2					23.6	26.8									27.1	24		27.2	24.4				31.4		24.3		24.1	24.1	23		27.4
										22.8			25				34.2					23.6	26.8									27.1	24		27.1	24.4				31.4		24.3		24.2	24.2	23		27.4
										22.9			25				34.3					23.6	26.7									27.1	24		27.1	24.4				31.4		24.2		24.3	24.2	23		27.4
										22.9			25				34.4					23.6	26.6									27.1	24		27.1	24.4				31.3		24.2		24.4	24.2	22.9		27.4
										23			25				34.5					23.6	26.6									27.1	24		27.1	24.4				31.3		24.2		24.5	24.3	22.9		27.4
										23			24.9				34.6					23.6	26.5									27.2	24		27.1	24.4				31.3		24.1		24.6	24.3	22.9		27.4
										23			24.9				34.7					23.6	26.5									27.2	24.1		27.1	24.3				31.3		24.1		24.6	24.3	22.8		27.4
										23			24.9				34.8					23.6	26.4									27.2	24.1		27.1	24.3				31.2		24.1		24.7	24.4	22.8		27.4
										23.1			24.9				34.8					23.6	26.4									27.2	24.1		27	24.2				31.2		24.1		24.8	24.4	22.8		27.4
										23.1			24.9				34.9					23.6	26.3									27.2	24.1		27	24.2				31.2		24.1		24.9	24.5	22.8		27.4
										23.1			24.9				34.9					23.6	26.2									27.2	24.1		27	24.1				31.1		24.1		25	24.5	22.7		27.4
										23.1			24.9				34.9					23.6	26.2									27.2	24.2		27	24.1				31.1		24.1		25.1	24.5	22.7		27.4
										23.2			24.9				34.9					23.6	26.1									27.2	24.2		27	24				31.1		24.2		25.2	24.6	22.7		27.4
										23.2			24.9				34.8					23.6	26.1									27.3	24.2		27	23.9				31		24.2		25.3	24.6	22.8		27.4
										23.2			24.9				34.8					23.6	26									27.3	24.2		27	23.9				31		24.2		25.3	24.6	22.8		27.4
										23.2			24.9				34.7					23.6	25.9									27.3	24.2		26.9	23.8				30.9		24.3		25.4	24.7	22.8		27.4
										23.2			24.9				34.7					23.6	25.9									27.3	24.2		26.9	23.8				30.8		24.3		25.5	24.7	22.9		27.4
										23.3			24.9				34.7					23.6	25.8									27.3	24.3		26.9	23.7				30.6		24.3		25.6	24.7	22.9		27.4
										23.3			24.9				34.6					23.6	25.8									27.3	24.3		26.9	23.7				30.5		24.4		25.7	24.8	22.9		27.4
										23.3			24.9				34.6					23.6	25.7									27.3	24.3		26.9	23.6				30.4		24.5		25.8	24.8	23		27.4
										23.3			24.9				34.5					23.6	25.6									27.4	24.3		26.9	23.5				30.3		24.5		25.9	24.9	23		27.3
										23.3			24.9				34.5					23.6	25.6									27.4	24.3		26.9	23.5				30.2		24.6		26	24.9	23		27.3
										23.4			24.8				34.5					23.6	25.5									27.4	24.3		26.8	23.4				30.1		24.7		26	24.9	23.1		27.3
										23.4			24.8				34.4					23.6	25.5									27.4	24.4		26.8	23.4				29.9		24.8		26.1	25	23.1		27.2
										23.4			24.8				34.4					23.6	25.4									27.4	24.4		26.8	23.3				29.8		24.8		26.2	25	23.1		27.2
										23.4			24.8				34.3					23.6	25.4									27.4	24.4		26.8	23.3				29.7		24.9		26.3	25	23.2		27.2
										23.5			24.8				34.3					23.6	25.3									27.5	24.4		26.8	23.2				29.6		25		26.4	25.1	23.2		27.1
										23.5			24.8				34.3					23.6	25.2									27.5	24.4		26.8	23.1				29.5		25.1		26.5	25.1	23.2		27.1
										23.5			24.8				34.2					23.6	25.2									27.5	24.5		26.8	23.1				29.4		25.1		26.6	25.1	23.3		27.1
										23.5			24.8				34.2					23.6	25.1									27.6	24.5		26.7	23				29.2		25.2		26.7	25.2	23.3		27
										23.5			24.8				34.1					23.6	25.1									27.6	24.5		26.7	23				29.1		25.3		26.7	25.2	23.3		27
										23.6			24.8				34.1					23.6	25									27.7	24.5		26.7	22.9				29		25.4		26.8	25.2	23.4		27
										23.6			24.8				34.1					23.6	24.9									27.7	24.5		26.7	22.9				28.9		25.4		26.9	25.2	23.4		26.9
										23.6			24.8				34					23.6	24.9									27.8	24.5		26.7	22.8				28.8		25.5		27	25.2	23.4		26.9
										23.6			24.8				34					23.6	24.8									27.8	24.6		26.7	22.7				28.7		25.6		27.1	25.2	23.5		26.9
										23.7			24.8				33.9					23.6	24.8									27.9	24.6		26.7	22.7				28.5		25.7		27.2	25.2	23.5		26.8
										23.7			24.8				33.9					23.6	24.7									27.9	24.6		26.6	22.6				28.4		25.7		27.3	25.2	23.5		26.8
										23.7			24.8				33.9					23.6	24.7									28	24.6		26.6	22.6				28.3		25.8		27.3	25.2	23.6		26.8
										23.7			24.8				33.8					23.6	24.6									28	24.6		26.6	22.5				28.2		25.9		27.4	25.2	23.6		26.7
										23.7			24.8				33.8					23.6	24.6									28.1	24.6		26.6	22.5				28.1		26		27.5	25.2	23.6		26.7
										23.8			24.8				33.7					23.6	24.6									28.1	24.6		26.6	22.4				28		26		27.6	25.2	23.7		26.7
										23.8			24.7				33.7					23.6	24.6									28.2	24.6		26.6	22.3				27.8		26.1		27.7	25.2	23.7		26.6
										23.8			24.7				33.7					23.6	24.5									28.2	24.6		26.6	22.3				27.7		26.2		27.8	25.2	23.7		26.6
										23.8			24.7				33.6					23.6	24.5									28.3	24.6		26.5	22.2				27.6		26.3		27.9	25.2	23.8		26.6
										23.8			24.7				33.6					23.6	24.5									28.3	24.7		26.5	22.2				27.5		26.3		28	25.2	23.8		26.5
										23.9			24.7				33.5					23.6	24.4									28.4	24.7		26.5	22.1				27.4		26.4		28.1	25.2	23.8		26.5
										23.9			24.7				33.5					23.6	24.4									28.4	24.7		26.5	22.1				27.3		26.5		28.3	25.2	23.9		26.5
										23.9			24.7				33.5					23.6	24.4									28.5	24.7		26.5	22				27.1		26.6		28.4	25.2	23.9		26.4
										23.9			24.7				33.4					23.6	24.4									28.5	24.7		26.5	21.9				27		26.6		28.5	25.2	23.9		26.4
										24			24.7				33.4					23.6	24.3									28.6	24.7		26.4	21.9				26.9		26.7		28.6	25.2	24		26.4
										24			24.7				33.3					23.6	24.3									28.6	24.7		26.4	21.8				26.8		26.8		28.8	25.2	24		26.3
										24			24.7				33.3					23.6	24.3									28.6	24.7		26.4	21.8				26.7		26.9		28.9	25.2	24		26.3
										24			24.7				33.3					23.6	24.2									28.7	24.7		26.4	21.7				26.6		26.9		29.1	25.2	24.1		26.3
										24			24.7				33.2					23.6	24.2									28.7	24.7		26.4	21.7				26.4		27		29.2	25.2	24.1		26.2
										24.1			24.7				33.2					23.6	24.2									28.8	24.7		26.4	21.6				26.3		27.1		29.4	25.2	24.1		26.2
										24.1			24.7				33.1					23.6	24.2									28.8	24.8		26.4	21.5				26.2		27.1		29.6	25.2	24.2		26.2
										24.1			24.7				33.1					23.6	24.1									28.9	24.8		26.3	21.5				26.1		27.2		29.7	25.2	24.2		26.1
										24.1			24.7				33.1					23.6	24.1									28.9	24.8		26.3	21.4				26		27.3		29.9	25.2	24.3		26.1
										24.1			24.6				33					23.6	24.1									29	24.8		26.3	21.4				25.9		27.4		30.1	25.2	24.3		26.1
										24.2			24.6				33					23.6	24.1									29	24.8		26.3	21.3				25.7		27.5		30.2	25.2	24.4		26
										24.2			24.6				32.9					23.6	24									29.1	24.8		26.3	21.2				25.6		27.5		30.4	25.2	24.4		26
										24.2			24.6				32.8					23.6	24									29.1	24.8		26.3	21.2				25.5		27.6		30.6	25.2	24.4		26
										24.2			24.6				32.7					23.6	24									29.2	24.8		26.3	21.1				25.4		27.7		30.7	25.2	24.5		25.9
										24.3			24.6				32.6					23.6	23.9									29.2	24.8		26.2	21.1				25.3		27.7		30.9	25.2	24.5		25.9
										24.3			24.6				32.5					23.6	23.9									29.3	24.8		26.2	21				25.1		27.8		31.1	25.2	24.6		25.9
										24.3			24.6				32.3					23.6	23.9									29.3	24.8		26.2	21				25		27.9		31.2	25.2	24.6		25.8
										24.3			24.6				32.2					23.6	23.8									29.4	24.9		26.2	20.9				24.9		28		31.4	25.2	24.7		25.8
										24.3			24.6				32.1					23.5	23.8									29.4	24.9		26.2	20.8				24.8		28		31.6	25.2	24.7		25.8
										24.4			24.6				32					23.5	23.8									29.5	24.9		26.2	20.8				24.7		28.1		31.8	25.2	24.8		25.7
										24.4			24.6				31.8					23.4	23.8									29.5	24.9		26.2	20.7				24.6		28.2		31.9	25.2	24.8		25.7
										24.4			24.6				31.7					23.4	23.7									29.6	24.9		26.1	20.7				24.4		28.3		32.1	25.2	24.9		25.7
										24.4			24.6				31.6					23.3	23.7									29.6	24.9		26.1	20.6				24.3		28.3		32.3	25.2	24.9		25.6
										24.5			24.6				31.5					23.3	23.7									29.7	24.9		26.1	20.6				24.2		28.4		32.4	25.2	24.9		25.6
										24.5			24.6				31.3					23.2	23.6									29.7	24.9		26.1	20.5				24.1		28.5		32.6	25.2	25		25.6
										24.5			24.6				31.2					23.2	23.6									29.8	24.9		26.1	20.5				24		28.6		32.8	25.2	25		25.5
										24.5			24.6				31.1					23.1	23.6									29.8	24.9		26.1	20.5				24		28.6		32.9	25.2	25.1		25.5
										24.5			24.5				31					23.1	23.6									29.9	24.9		26.1	20.6				23.9		28.7		33.1	25.2	25.1		25.5
										24.6			24.5				30.8					23	23.5									29.9	25		26	20.6				23.8		28.8		33.3	25.2	25.2		25.4
										24.6			24.5				30.7					23	23.5									30	25		26	20.7				23.7		28.9		33.2	25.2	25.2		25.4
										24.6			24.5				30.6					22.9	23.5									30	25		26	20.7				23.7		28.9		33.1	25.2	25.3		25.4
										24.6			24.5				30.5					22.9	23.5									30.1	25		26	20.7				23.6		29		32.9	25.2	25.3		25.3
										24.6			24.5				30.4					22.8	23.4									30.1	25		26	20.8				23.6		29.1		32.8	25.2	25.3		25.3
										24.7			24.5				30.2					22.7	23.4									30.2	25		26	20.8				23.6		29.2		32.6	25.2	25.4		25.3
										24.7			24.5				30.1					22.7	23.4									30.2	25		26	20.9				23.5		29.2		32.4	25.2	25.4		25.2
										24.7			24.6				30.1					22.6	23.3									30.3	25		25.9	20.9				23.5		29.3		32.3	25.2	25.5		25.2
										24.7			24.6				30					22.6	23.3									30.3	25		25.9	21				23.5		29.4		32.1	25.2	25.5		25.2
										24.7			24.6				30					22.5	23.3									30.4	25		25.9	21				23.5		29.5		32	25.2	25.6		25.1
										24.8			24.6				30					22.5	23.3									30.4	25		25.9	21				23.5		29.5		31.8	25.2	25.6		25.1
										24.8			24.7				29.9					22.4	23.2									30.5	25.1		25.9	21.1				23.5		29.6		31.6	25.2	25.7		25.1
										24.8			24.7				29.9					22.4	23.2									30.5	25.1		25.9	21.1				23.5		29.7		31.5	25.2	25.7		25
										24.8			24.7				29.8					22.3	23.2									30.6	25.1		25.9	21.2				23.5		29.8		31.3	25.2	25.7		25
										24.9			24.8				29.8					22.3	23.1									30.6	25.1		25.8	21.2				23.5		29.8		31.2	25.2	25.8		25
										24.9			24.8				29.7					22.2	23.1									30.7	25.1		25.8	21.2				23.5		29.9		31	25.2	25.8		24.9
										24.9			24.8				29.7					22.2	23.1									30.7	25.1		25.8	21.3				23.5		30		30.9	25.2	25.9		24.9
										24.9			24.9				29.7					22.1	23.1									30.7	25.1		25.8	21.3				23.5		30.1		30.7	25.2	25.9		24.9
										24.9			24.9				29.6					22.1	23									30.8	25.1		25.8	21.4				23.5		30.1		30.5	25.2	26		24.8
										25			24.9				29.6					22	23									30.8	25.1		25.8	21.4				23.5		30.2		30.4	25.2	26		24.8
										25			25				29.5					22	23									30.9	25.1		25.8	21.5				23.6		30.3		30.2	25.2	26.1		24.8
										25			25				29.5					21.9	22.9									30.9	25.1		25.7	21.5				23.6		30.3		30.1	25.2	26.1		24.7
										25			25				29.5					21.9	22.9									31	25.2		25.7	21.5				23.6		30.4		29.9	25.2	26.2		24.7
										25			25				29.4					21.8	22.9									31	25.2		25.7	21.6				23.6		30.5		29.7	25.2	26.2		24.7
										25.1			25				29.4					21.8	22.9									31.1	25.2		25.7	21.6				23.6		30.6		29.6	25.2	26.2		24.6
										25.1			25				29.3					21.7	22.8									31.1	25.2		25.7	21.7				23.6		30.6		29.4	25.2	26.3		24.6
										25.1			25				29.3					21.7	22.8									31.2	25.2		25.7	21.7				23.6		30.7		29.3	25.2	26.3		24.6
										25.1			25				29.2					21.6	22.8									31.2	25.2		25.7	21.8				23.6		30.8		29.1	25.2	26.4		24.5
										25.2			25				29.2					21.6	22.7									31.3	25.2		25.6	21.8				23.6		30.9		28.9	25.2	26.4		24.5
										25.2			25				29.2					21.5	22.7									31.3	25.2		25.6	21.8				23.6		30.9		28.8	25.2	26.5		24.5
										25.2			25				29.1					21.5	22.7									31.4	25.2		25.6	21.8				23.6		31		28.6	25.2	26.5		24.4
										25.2			25				29.1					21.4	22.7									31.4	25.2		25.6	21.7				23.7		31.1		28.5	25.2	26.6		24.4
										25.2			25.1				29					21.4	22.7									31.5	25.2		25.6	21.7				23.7		31.2		28.3	25.1	26.6		24.4
										25.3			25.1				29					21.3	22.7									31.5	25.3		25.6	21.7				23.7		31.2		28.1	25.1	26.6		24.3
										25.3			25.1				29					21.2	22.7									31.6	25.3		25.6	21.7				23.7		31.3		28	25.1	26.7		24.3
										25.3			25.1				28.9					21.2	22.8									31.6	25.3		25.5	21.7				23.7		31.4		27.8	25.1	26.7		24.3
										25.3			25.1				28.9					21.1	22.8									31.7	25.3		25.5	21.7				23.7		31.5		27.7	25.1	26.8		24.2
										25.4			25.1				28.8					21.1	22.9									31.7	25.3		25.5	21.6				23.7		31.5		27.5	25.1	26.8		24.2
										25.4			25.1				28.8					21	23									31.8	25.3		25.5	21.6				23.7		31.6		27.4	25.1	26.9		24.2
										25.4			25.1				28.7					21	23									31.8	25.3		25.5	21.6				23.7		31.7		27.2	25.1	26.9		24.1
										25.5			25.1				28.7					20.9	23.1									31.9	25.3		25.5	21.6				23.7		31.8		27.1	25.1	27		24.1
										25.5			25.1				28.7					20.9	23.1									31.9	25.3		25.5	21.6				23.7		31.8		26.9	25.1	27		24.1
										25.5			25.1				28.6					20.8	23.2									32	25.3		25.4	21.6				23.8		31.9		26.8	25.1	27		24
										25.6			25.1				28.6					20.8	23.3									32	25.3		25.4	21.5				23.8		32		26.7	25.1	27.1		24
										25.6			25.1				28.5					20.7	23.3									32.1	25.4		25.4	21.5				23.8		32.1		26.6	25.1	27.1		24
										25.6			25.2				28.5					20.7	23.4									32.1	25.4		25.4	21.5				23.8		32.1		26.4	25.1	27.2		23.9
										25.7			25.2				28.5					20.6	23.4									32.2	25.4		25.4	21.5				23.8		32.2		26.3	25.1	27.2		23.9
										25.7			25.2				28.4					20.6	23.5									32.2	25.4		25.4	21.5				23.8		32.3		26.2	25.1	27.3		23.9
										25.8			25.2				28.4					20.5	23.6									32.3	25.4		25.4	21.5				23.8		32.4		26.1	25.1	27.3		23.9
										25.8			25.2				28.3					20.5	23.6									32.3	25.4		25.3	21.4				23.8		32.4		26.1	25.1	27.4		23.8
										25.8			25.2				28.3					20.4	23.7									32.3	25.4		25.3	21.4				23.8		32.5		26	25.1	27.4		23.8
										25.9			25.2				28.2					20.4	23.7									32.3	25.4		25.3	21.4				23.8		32.6		25.9	25.1	27.4		23.8
										25.9			25.2				28.2					20.3	23.8									32.2	25.4		25.3	21.4				23.8		32.7		25.8	25.1	27.5		23.7
										26			25.2				28.2					20.3	23.9									32.2	25.4		25.3	21.4				23.8		32.7		25.8	25.1	27.5		23.7
										26			25.2				28.1					20.2	23.9									32.2	25.4		25.3	21.4				23.9		32.8		25.7	25.1	27.6		23.7
										26			25.2				28.1					20.2	24									32.2	25.5		25.3	21.3				23.9		32.9		25.7	25.1	27.6		23.6
										26.1			25.2				28					20.2	24									32.2	25.5		25.2	21.3				23.9		33		25.6	25.1	27.7		23.6
										26.1			25.3				28					20.1	24.1									32.2	25.5		25.2	21.3				23.9		33		25.6	25.1	27.7		23.6
										26.2			25.3				28					20.1	24.2									32.1	25.5		25.2	21.3				23.9		33.1		25.6	25.1	27.8		23.5
										26.2			25.3				27.9					20	24.2									32.1	25.5		25.2	21.3				23.9		33.2		25.5	25.1	27.8		23.5
										26.2			25.3				27.9					20	24.3									32.1	25.5		25.2	21.3				23.9		33.3		25.5	25.1	27.8		23.5
										26.3			25.3				27.8					20	24.4									32.1	25.5		25.2	21.2				23.9		33.3		25.5	25.1	27.9		23.4
										26.3			25.3				27.8					19.9	24.4									32.1	25.5		25.1	21.2				23.9		33.4		25.5	25.1	27.9		23.4
										26.4			25.3				27.7					19.9	24.5									32.1	25.5		25.2	21.2				23.9		33.5		25.5	25.1	28		23.4
										26.4			25.3				27.7					19.8	24.5									32	25.5		25.2	21.2				23.9		33.5		25.5	25.1	28		23.3
										26.4			25.3				27.7					19.8	24.6									32	25.6		25.2	21.2				24		33.6		25.5	25.1	28.1		23.3
										26.5			25.3				27.6					19.8	24.7									32	25.6		25.2	21.2				24		33.7		25.5	25.1	28.1		23.3
										26.5			25.3				27.6					19.7	24.7									32	25.6		25.3	21.2				24		33.8		25.5	25.1	28.1		23.2
										26.6			25.3				27.5					19.7	24.8									32	25.6		25.3	21.1				24		33.9		25.5	25.1	28.1		23.2
										26.6			25.4				27.5					19.6	24.8									32	25.6		25.3	21.1				24		33.9		25.5	25.1	28.1		23.2
										26.6			25.4				27.5					19.6	24.9									31.9	25.6		25.3	21.1				24		34		25.5	25.1	28.1		23.1
										26.7			25.4				27.4					19.6	25									31.9	25.6		25.4	21.1				24		34.1		25.5	25.1	28.1		23.1
										26.7			25.4				27.4					19.5	25									31.9	25.6		25.4	21.1				24		34.1		25.5	25.1	28.1		23.1
										26.7			25.4				27.3					19.5	25.1									31.9	25.6		25.4	21				24		34.1		25.5	25.1	28.1		23
										26.8			25.4				27.3					19.4	25.1									31.9	25.6		25.4	21				24		34		25.5	25.1	28.1		23
										26.8			25.4				27.3					19.4	25.2									31.9	25.7		25.5	21				24		34		25.5	25.1	28.1		23
										26.9			25.4				27.3					19.4	25.3									31.9	25.7		25.5	21				24.1		33.9		25.5	25.1	28.1		22.9
										26.9			25.4				27.3					19.3	25.3									31.8	25.7		25.5	21				24.1		33.8		25.5	25.1	28.1		22.9
										26.9			25.4				27.3					19.3	25.4									31.8	25.7		25.5	21				24.1		33.7		25.5	25.1	28.1		22.9
										27			25.4				27.3					19.2	25.5									31.8	25.7		25.6	21				24.1		33.7		25.5	25.1	28.1		22.8
										27			25.4				27.3					19.2	25.5									31.8	25.7		25.6	20.9				24.1		33.6		25.5	25.1	28.1		22.8
										27.1			25.5				27.3					19.2	25.6									31.8	25.7		25.6	20.9				24.1		33.5		25.5	25.1	28.1		22.8
										27.1			25.5				27.3					19.1	25.6									31.8	25.7		25.6	20.9				24.1		33.3		25.5	25.1	28.1		22.7
										27.1			25.5				27.3					19.1	25.7									31.7	25.7		25.6	20.9				24.1		33.2		25.5	25.1	28.1		22.7
										27.2			25.5				27.4					19	25.8									31.7	25.7		25.6	20.9				24.1		33.1		25.6	25.1	28.1		22.7
										27.2			25.5				27.4					19	25.8									31.7	25.8		25.6	20.9				24.1		33		25.6	25.1	28.1		22.6
										27.2			25.5				27.4					19	25.9									31.7	25.8		25.6	20.8				24.1		32.9		25.6	25.1	28.1		22.6
										27.3			25.5				27.5					18.9	25.9									31.7	25.8		25.6	20.8				24.2		32.7		25.6	25.1	28.1		22.6
										27.3			25.5				27.5					18.9	26									31.7	25.8		25.6	20.8				24.2		32.6		25.6	25.1	28.1		22.5
										27.4			25.5				27.6					18.8	26.1									31.6	25.8		25.6	20.8				24.2		32.5		25.6	25.1	28.1		22.5
										27.4			25.5				27.6					18.8	26.1									31.6	25.8		25.6	20.8				24.2		32.4		25.6	25.1	28.1		22.5
										27.4			25.5				27.6					18.8	26.2									31.6	25.8		25.6	20.8				24.2		32.3		25.6	25.1	28.1		22.4
										27.5			25.5				27.7					18.7	26.2									31.6	25.8		25.6	20.7				24.2		32.1		25.6	25.1	28.1		22.4
										27.5			25.6				27.7					18.7	26.3									31.6	25.8		25.6	20.7				24.2		32		25.6	25.1	28.2		22.4
										27.6			25.6				27.7					18.6	26.4									31.6	25.8		25.6	20.7				24.2		31.9		25.6	25.1	28.2		22.3
										27.6			25.6				27.8					18.6	26.4									31.5	25.9		25.6	20.7				24.2		31.8		25.6	25.1	28.2		22.3
										27.6			25.6				27.8					18.6	26.5									31.5	25.9		25.7	20.7				24.2		31.7		25.6	25.1	28.2		22.3
										27.7			25.6				27.8					18.5	26.6									31.5	25.9		25.7	20.7				24.2		31.5		25.6	25.1	28.2		22.2
										27.7			25.6				27.9					18.5	26.6									31.5	25.9		25.7	20.6				24.2		31.4		25.6	25.1	28.2		22.2
										27.8			25.6				27.9					18.4	26.7									31.5	25.9		25.7	20.6				24.3		31.3		25.6	25.1	28.2		22.2
										27.8			25.6				28					18.4	26.7									31.5	25.9		25.7	20.6				24.3		31.2		25.6	25.1	28.2		22.2
										27.8			25.6				28					18.4	26.8									31.4	25.9		25.7	20.6				24.3		31.1		25.6	25.1	28.2		22.2
										27.9			25.6				28					18.3	26.9									31.4	25.9		25.7	20.6				24.3		30.9		25.6	25.1	28.2		22.1
										27.9			25.6				28.1					18.3	26.9									31.4	25.9		25.7	20.6				24.3		30.8		25.6	25.1	28.2		22.2
										27.9			25.6				28.1					18.2	27									31.4	25.9		25.7	20.5				24.3		30.7		25.6	25.1	28.2		22.2
										28			25.6				28.1					18.2	27									31.4	26		25.7	20.5				24.3		30.6		25.6	25.1	28.2		22.2
										28			25.7				28.2					18.2	27.1									31.4	26		25.7	20.5				24.3		30.5		25.6	25.1	28.2		22.2
										28.1			25.7				28.2					18.2	27.2									31.3	26		25.7	20.5				24.3		30.4		25.6	25.1	28.2		22.2
										28.1			25.7				28.3					18.2	27.2									31.3	26		25.7	20.5				24.3		30.2		25.6	25.1	28.2		22.2
										28.1			25.7				28.3					18.2	27.3									31.3	26		25.7	20.5				24.3		30.1		25.6	25.1	28.2		22.3
										28.2			25.7				28.3					18.2	27.3									31.3	26		25.7	20.4				24.4		30		25.6	25.1	28.2		22.3
										28.2			25.7				28.4					18.2	27.4									31.3	26		25.7	20.4				24.4		29.9		25.6	25.1	28.2		22.3
										28.3			25.7				28.4					18.2	27.5									31.3	26		25.7	20.4				24.4		29.8		25.6	25.1	28.2		22.3
										28.3			25.7				28.4					18.3	27.5									31.2	26		25.7	20.4				24.4		29.6		25.6	25.1	28.2		22.3
										28.3			25.7				28.5					18.3	27.6									31.2	26		25.8	20.4				24.4		29.5		25.6	25.1	28.2		22.4
										28.4			25.7				28.5					18.4	27.6									31.2	26.1		25.8	20.4				24.4		29.4		25.6	25.1	28.2		22.4
										28.4			25.7				28.6					18.4	27.6									31.2	26.1		25.8	20.4				24.4		29.3		25.7	25.1	28.2		22.4
										28.5			25.7				28.6					18.5	27.6									31.2	26.1		25.8	20.3				24.4		29.2		25.7	25.1	28.2		22.4
										28.5			25.8				28.6					18.5	27.6									31.2	26.1		25.8	20.3				24.4		29		25.7	25.1	28.2		22.4
										28.5			25.8				28.7					18.6	27.6									31.2	26.1		25.8	20.3				24.4		28.9		25.7	25	28.2		22.4
										28.6			25.8				28.7					18.6	27.6									31.2	26.1		25.8	20.3				24.4		28.8		25.7	25	28.2		22.5
										28.6			25.8				28.7					18.7	27.6									31.2	26.1		25.8	20.3				24.5		28.7		25.7	25	28.2		22.5
										28.7			25.8				28.8					18.7	27.7									31.2	26.2		25.8	20.3				24.5		28.6		25.7	25	28.2		22.5
										28.7			25.8				28.8					18.8	27.7									31.2	26.2		25.8	20.2				24.5		28.4		25.7	25	28.2		22.5
										28.7			25.8				28.9					18.8	27.7									31.2	26.2		25.8	20.2				24.5		28.3		25.7	25	28.2		22.5
										28.8			25.8				28.9					18.9	27.7									31.2	26.3		25.8	20.2				24.5		28.2		25.7	25	28.2		22.6
										28.8			25.8				28.9					18.9	27.7									31.2	26.3		25.8	20.2				24.5		28.1		25.7	25	28.2		22.6
										28.8			25.8				29					19	27.7									31.2	26.3		25.8	20.2				24.5		28		25.7	25	28.2		22.6
										28.9			25.8				29					19	27.7									31.2	26.4		25.8	20.2				24.5		27.8		25.7	25	28.2		22.6
										28.9			25.8				29					19.1	27.7									31.3	26.4		25.8	20.1				24.5		27.7		25.7	25	28.2		22.6
										29			25.8				29.1					19.1	27.8									31.3	26.4		25.8	20.1				24.5		27.6		25.7	25	28.2		22.7
										29			25.9				29.1					19.2	27.8									31.3	26.5		25.8	20.1				24.5		27.5		25.7	25	28.2		22.7
										29			25.9				29.1					19.2	27.8									31.3	26.5		25.8	20.1				24.6		27.4		25.7	25	28.2		22.7
										29.1			25.9				29.2					19.3	27.8									31.3	26.5		25.9	20.1				24.6		27.3		25.7	25	28.2		22.7
										29.1			25.9				29.2					19.3	27.8									31.3	26.6		25.9	20.1				24.6		27.1		25.7	25	28.2		22.7
										29.1			25.9				29.3					19.4	27.8									31.3	26.6		25.9	20				24.6		27		25.7	25	28.2		22.8
										29.1			25.9				29.3					19.4	27.8									31.3	26.6		25.9	20				24.6		26.9		25.7	25	28.2		22.8
										29			25.9				29.3					19.5	27.8									31.4	26.7		25.9	20				24.6		26.8		25.7	25	28.2		22.8
										29			25.9				29.4					19.5	27.8									31.4	26.7		25.9	19.9				24.6		26.7		25.7	25	28.2		22.8
										29			25.9				29.4					19.6	27.9									31.4	26.7		25.9	19.9				24.6		26.6		25.7	25	28.2		22.8
										29			25.9				29.4					19.6	27.9									31.4	26.8		25.9	19.9				24.6		26.5		25.7	25	28.3		22.8
										28.9			25.9				29.5					19.7	27.9									31.4	26.8		25.9	19.8				24.6		26.5		25.7	25	28.3		22.9
										28.9			25.9				29.5					19.7	27.9									31.4	26.8		25.9	19.8				24.6		26.4		25.7	25	28.3		22.9
										28.9			26				29.6					19.8	27.9									31.4	26.9		25.9	19.8				24.6		26.3		25.7	25	28.3		22.9
										28.8			26				29.6					19.8	27.9									31.4	26.9		25.9	19.7				24.7		26.2		25.7	25	28.3		22.9
										28.8			26				29.6					19.9	27.9									31.5	27		25.9	19.7				24.7		26.2		25.7	25	28.3		22.9
										28.8			26				29.7					19.9	27.9									31.5	27		25.9	19.7				24.7		26.1		25.7	25	28.3		23
										28.8			26				29.7					20	28									31.5	27		25.9	19.6				24.7		26.1		25.7	25	28.3		23
										28.7			26				29.7					20	28									31.5	27.1		25.9	19.6				24.7		26		25.6	25	28.3		23
										28.7			26				29.8					20.1	28									31.5	27.1		25.9	19.6				24.7		26		25.6	25	28.3		23
										28.7			26				29.8					20.1	28									31.5	27.1		25.9	19.5				24.7		26		25.6	25	28.3		23
										28.7			26				29.9					20.2	28									31.5	27.2		25.9	19.5				24.7		26		25.6	25	28.3		23.1
										28.6			26				29.9					20.2	28									31.5	27.2		26	19.5				24.7		25.9		25.6	25	28.3		23.1
										28.6			26				29.9					20.3	28									31.6	27.2		26	19.5				24.7		25.9		25.6	25	28.3		23.1
										28.6			26				30					20.3	28									31.6	27.3		26	19.5				24.7		25.9		25.6	25	28.3		23.1
										28.5			26				30					20.4	28									31.6	27.3		26	19.5				24.8		25.9		25.6	25	28.3		23.1
										28.5			26.1				30					20.4	28.1									31.6	27.3		26	19.6				24.8		25.9		25.6	25	28.3		23.2
										28.5			26.1				30.1					20.5	28.1									31.6	27.4		26	19.6				24.8		25.9		25.6	25	28.3		23.2
										28.5			26.1				30.1					20.5	28.1									31.6	27.4		26	19.6				24.8		25.9		25.6	25	28.3		23.2
										28.4			26.1				30.2					20.6	28.1									31.6	27.4		26	19.6				24.8		25.9		25.5	25	28.3		23.2
										28.4			26.1				30.2					20.6	28.1									31.6	27.5		26	19.7				24.8		25.9		25.5	25	28.3		23.2
										28.4			26.1				30.2					20.7	28.1									31.7	27.5		26	19.7				24.8		26		25.5	25	28.3		23.2
										28.4			26.1				30.3					20.7	28.1									31.7	27.5		26	19.7				24.8		25.9		25.5	25	28.3		23.3
										28.3			26.1				30.3					20.8	28.1									31.7	27.6		26	19.8				24.8		26		25.5	25	28.3		23.3
										28.3			26.1				30.3					20.8	28.2									31.7	27.6		26	19.8				24.8		26		25.5	25	28.3		23.3
										28.3			26.1				30.4					20.9	28.2									31.7	27.6		26	19.8				24.8		26		25.5	25	28.3		23.3
										28.2			26.1				30.4					20.9	28.2									31.7	27.7		26	19.8				24.9		26		25.5	25	28.3		23.3
										28.2			26.2				30.5					21	28.2									31.7	27.7		26	19.9				24.9		26		25.5	25	28.3		23.4
										28.2			26.2				30.5					21	28.2									31.7	27.7		26	19.9				24.9		26		25.5	25	28.3		23.4
										28.2			26.2				30.5					21.1	28.2									31.7	27.8		26	19.9				24.9		26		25.5	25	28.3		23.4
										28.1			26.2				30.6					21.1	28.2									31.7	27.8		26	19.9				24.9		26		25.5	25	28.3		23.4
										28.1			26.2				30.6					21.2	28.3									31.7	27.8		26.1	20				24.9		26		25.4	25	28.3		23.4
										28.1			26.2				30.6					21.2	28.3									31.6	27.8		26.1	20				24.9		26		25.4	25	28.3		23.5
										28			26.2				30.7					21.3	28.3									31.6	27.8		26.1	20				24.9		26		25.4	25	28.3		23.5
										28			26.2				30.7					21.3	28.4									31.6	27.8		26.1	20				24.9		26		25.4	25	28.3		23.5
										28			26.3				30.8					21.4	28.4									31.6	27.8		26.1	20.1				24.9		26		25.4	25	28.3		23.5
										28			26.3				30.8					21.4	28.5									31.6	27.8		26.1	20.1				24.9		26		25.4	25	28.3		23.5
										27.9			26.3				30.9					21.5	28.5									31.6	27.8		26.1	20.1				25		26		25.4	25	28.3		23.6
										27.9			26.3				30.9					21.5	28.6									31.6	27.8		26.1	20.1				25		26		25.4	25	28.3		23.6
										27.9			26.3				31					21.6	28.7									31.6	27.8		26.1	20.2				25		26		25.4	25	28.3		23.6
										27.8			26.4				31					21.6	28.7									31.6	27.8		26.1	20.2				25		26		25.4	25	28.3		23.6
										27.8			26.4				31.1					21.7	28.8									31.6	27.8		26.1	20.2				25		26		25.4	25	28.3		23.6
										27.8			26.4				31.1					21.7	28.9									31.6	27.8		26.1	20.2				25		26		25.4	25	28.3		23.6
										27.8			26.4				31.2					21.8	28.9									31.6	27.8		26.1	20.3				25		26		25.3	25	28.4		23.7
										27.7			26.4				31.2					21.9	29									31.6	27.8		26.1	20.3				25		26		25.3	25	28.4		23.7
										27.7			26.5				31.3					21.9	29.1									31.6	27.8		26.1	20.3				25		26		25.3	25	28.4		23.7
										27.7			26.5				31.3					22	29.2									31.6	27.7		26.1	20.3				25		26		25.3	25	28.4		23.7
										27.7			26.5				31.3					22	29.3									31.6	27.7		26.1	20.4				25		26		25.3	25	28.4		23.7
										27.6			26.5				31.4					22.1	29.5									31.6	27.7		26.1	20.4				25		26		25.3	25	28.4		23.8
										27.6			26.5				31.4					22.1	29.6									31.6	27.7		26.2	20.4				25.1		26		25.3	25	28.4		23.8
										27.6			26.6				31.5					22.2	29.7									31.6	27.7		26.2	20.4				25.1		26		25.3	25	28.4		23.8
										27.5			26.6				31.5					22.2	29.8									31.6	27.7		26.2	20.5				25.1		26		25.3	25	28.4		23.8
										27.5			26.6				31.6					22.3	29.9									31.6	27.7		26.2	20.5				25.1		26		25.3	25	28.4		23.8
										27.5			26.6				31.6					22.3	30									31.6	27.7		26.2	20.5				25.1		26		25.3	25	28.4		23.9
										27.5			26.6				31.7					22.4	30.1									31.6	27.7		26.2	20.5				25.1		26		25.3	25	28.4		23.9
										27.4			26.7				31.7					22.4	30.2									31.6	27.7		26.2	20.6				25.1		26		25.2	25	28.4		23.9
										27.4			26.7				31.8					22.5	30.4									31.6	27.7		26.2	20.6				25.1		26		25.2	25	28.4		23.9
										27.4			26.7				31.8					22.5	30.5									31.6	27.7		26.2	20.6				25.1		26		25.2	25	28.4		23.9
										27.3			26.7				31.9					22.6	30.6									31.6	27.7		26.2	20.6				25.1		26		25.2	25	28.4		23.9
										27.3			26.7				31.9					22.6	30.7									31.6	27.7		26.2	20.7				25.1		26		25.2	25	28.4		24
										27.3			26.7				32					22.7	30.8									31.6	27.7		26.2	20.7				25.2		26		25.2	25	28.4		24
										27.3			26.7				32					22.7	30.9									31.6	27.7		26.2	20.7				25.2		26.1		25.2	25	28.4		24
										27.2			26.8				32.1					22.8	31									31.6	27.7		26.2	20.7				25.2		26.1		25.2	25.1	28.4		24
										27.2			26.8				32.1					22.8	31.1									31.6	27.7		26.2	20.8				25.2		26.1		25.1	25.1	28.4		24
										27.2			26.8				32.2					22.9	31.3									31.6	27.7		26.2	20.8				25.2		26.1		25.1	25.1	28.4		24.1
										27.1			26.8				32.2					22.9	31.4									31.6	27.7		26.2	20.8				25.2		26.1		25	25.1	28.4		24.1
										27.1			26.8				32.3					23	31.5									31.6	27.7		26.2	20.8				25.2		26.1		24.9	25.1	28.4		24.1
										27.1			26.8				32.3					23.1	31.6									31.5	27.7		26.2	20.9				25.2		26.1		24.8	25.1	28.4		24.1
										27.1			26.8				32.4					23.1	31.7									31.6	27.7		26.3	20.9				25.2		26.1		24.8	25.2	28.4		24.1
										27			26.9				32.4					23.2	31.8									31.5	27.7		26.3	20.9				25.2		26.1		24.7	25.2	28.4		24.1
										27			26.9				32.5					23.2	31.9									31.5	27.7		26.3	20.9				25.2		26.1		24.6	25.2	28.4		24.1
										27			26.9				32.5					23.3	32									31.5	27.7		26.3	21				25.3		26.1		24.5	25.2	28.4		24.1
										27			26.9				32.6					23.3	32.2									31.5	27.7		26.3	21				25.3		26.1		24.5	25.2	28.4		24.1
										26.9			26.9				32.6					23.3	32.3									31.5	27.7		26.3	21				25.3		26.1		24.4	25.2	28.4		24.1
										26.9			26.9				32.7					23.2	32.4									31.5	27.7		26.3	21				25.3		26.1		24.3	25.2	28.4		24.1
										26.9			26.9				32.7					23.2	32.5									31.5	27.7		26.3	21.1				25.3		26.1		24.2	25.3	28.4		24.1
										26.9			26.9				32.8					23.2	32.6									31.5	27.6		26.3	21.1				25.3		26.1		24.2	25.3	28.4		24
										26.8			27				32.8					23.2	32.7									31.5	27.6		26.3	21.1				25.3		26.1		24.1	25.3	28.4		24
										26.8			27				32.9					23.2	32.8									31.5	27.6		26.3	21.2				25.3		26.1		24	25.3	28.4		24
										26.8			27				32.9					23.2	32.9									31.5	27.6		26.3	21.2				25.3		26.1		23.9	25.3	28.4		24
										26.8			27				33					23.1	33.1									31.5	27.6		26.3	21.2				25.3		26.1		23.9	25.3	28.5		24
										26.7			27				33					23.1	33.2									31.5	27.6		26.3	21.2				25.3		26.1		23.8	25.4	28.5		24
										26.7			27				33					23.1	33.3									31.5	27.6		26.3	21.3				25.3		26.1		23.7	25.4	28.5		24
										26.7			27				33.1					23.1	33.4									31.5	27.6		26.3	21.3				25.4		26.1		23.7	25.4	28.5		24
										26.7			27				33.1					23.1	33.5									31.5	27.6		26.3	21.3				25.4		26.1		23.6	25.4	28.5		24
										26.6			27.1				33.2					23.1	33.6									31.5	27.6		26.3	21.3				25.4		26.1		23.5	25.4	28.5		24
										26.6			27.1				33.2					23	33.7									31.5	27.6		26.3	21.4				25.4		26.1		23.4	25.4	28.5		23.9
										26.6			27.1				33.3					23	33.8									31.5	27.6		26.4	21.4				25.4		26.1		23.4	25.5	28.5		23.9
										26.6			27.1				33.3					23	34									31.5	27.6		26.4	21.4				25.4		26.1		23.3	25.5	28.5		23.9
										26.5			27.1				33.4					23	34.1									31.5	27.6		26.4	21.4				25.4		26.1		23.2	25.5	28.5		23.9
										26.5			27.1				33.4					23	34.2									31.5	27.6		26.4	21.5				25.4		26.1		23.1	25.5	28.5		23.9
										26.5			27.1				33.5					22.9	34.3									31.5	27.6		26.4	21.5				25.4		26.1		23.1	25.5	28.5		23.9
										26.5			27.2				33.5					22.9	34.4									31.5	27.6		26.4	21.5				25.4		26.1		23	25.5	28.5		23.9
										26.4			27.2				33.6					22.9	34.5									31.5	27.6		26.4	21.5				25.4		26.1		22.9	25.6	28.5		23.9
										26.4			27.2				33.6					22.9	34.6									31.5	27.6		26.4	21.6				25.4		26.1		22.8	25.6	28.5		23.9
										26.4			27.2				33.7					22.9	34.7									31.5	27.6		26.5	21.6				25.4		26.1		22.8	25.6	28.5		23.9
										26.4			27.2				33.7					22.9	34.9									31.5	27.6		26.5	21.6				25.4		26.1		22.7	25.6	28.5		23.8
										26.3			27.2				33.8					22.8	35									31.5	27.6		26.5	21.6				25.4		26.1		22.6	25.6	28.5		23.8
										26.3			27.2				33.8					22.8	35.1									31.5	27.6		26.5	21.7				25.4		26.2		22.5	25.6	28.5		23.8
										26.3			27.3				33.9					22.8	35.2									31.5	27.6		26.5	21.7				25.4		26.1		22.5	25.7	28.5		23.8
										26.3			27.3				33.9					22.8	35.3									31.5	27.6		26.5	21.7				25.4		26.2		22.4	25.7	28.5		23.8
										26.2			27.3				34					22.8	35.4									31.5	27.6		26.5	21.7				25.4		26.2		22.3	25.7	28.5		23.8
										26.2			27.3				34					22.8	35.5									31.5	27.6		26.6	21.8				25.4		26.2		22.2	25.7	28.5		23.8
										26.2			27.3				34.1					22.7	35.6									31.5	27.6		26.6	21.8				25.4		26.2		22.2	25.7	28.5		23.8
										26.2			27.3				34.1					22.7	35.8									31.4	27.6		26.6	21.8				25.4		26.2		22.1	25.7	28.5		23.8
										26.2			27.3				34.2					22.7	35.9									31.3	27.6		26.6	21.8				25.4		26.2		22	25.8	28.5		23.7
										26.1			27.3				34.2					22.7	36									31.2	27.6		26.6	21.9				25.4		26.2		21.9	25.8	28.5		23.7
										26.1			27.4				34.3					22.7	36.1									31.1	27.6		26.6	21.9				25.4		26.2		21.9	25.8	28.5		23.7
										26.1			27.4				34.3					22.6	36.2									31	27.5		26.6	21.9				25.4		26.2		21.8	25.8	28.5		23.7
										26			27.4				34.4					22.6	36.3									30.9	27.5		26.6	22				25.4		26.2		21.7	25.8	28.5		23.7
										26			27.4				34.4					22.6	36.4									30.8	27.5		26.7	22				25.4		26.2		21.6	25.8	28.5		23.7
										26			27.4				34.5					22.6	36.5									30.7	27.5		26.7	22				25.4		26.2		21.6	25.9	28.5		23.7
										26			27.4				34.5					22.6	36.7									30.6	27.5		26.7	22				25.4		26.2		21.5	25.9	28.5		23.7
										26			27.4				34.5					22.6	36.8									30.5	27.5		26.7	22				25.4		26.2		21.4	25.9	28.5		23.7
										25.9			27.5				34.5					22.5	36.9									30.4	27.5		26.7	22.1				25.4		26.2		21.3	25.9	28.5		23.7
										25.9			27.5				34.6					22.5	37									30.3	27.5		26.7	22.1				25.4		26.2		21.3	25.9	28.5		23.6
										25.9			27.5				34.6					22.5	37.1									30.2	27.5		26.7	22.1				25.3		26.2		21.2	25.9	28.6		23.6
										25.9			27.5				34.6					22.5	37.2									30.1	27.5		26.8	22				25.3		26.2		21.1	25.9	28.6		23.6
										25.8			27.5				34.6					22.5	37.3									30	27.5		26.8	22				25.3		26.2		21.1	26	28.6		23.6
										25.8			27.5				34.6					22.5	37.4									30	27.5		26.8	21.9				25.3		26.2		21	26	28.6		23.6
										25.8			27.5				34.7					22.4	37.6									29.9	27.5		26.8	21.9				25.3		26.2		20.9	26	28.6		23.5
										25.8			27.6				34.7					22.4	37.7									29.9	27.5		26.8	21.8				25.3		26.2		20.8	26	28.6		23.5
										25.7			27.6				34.7					22.4	37.8									29.8	27.5		26.8	21.8				25.3		26.2		20.8	26	28.6		23.5
										25.7			27.6				34.7					22.4	37.9									29.7	27.5		26.8	21.8				25.3		26.2		20.7	26	28.6		23.5
										25.7			27.6				34.8					22.4	38									29.7	27.5		26.9	21.7				25.3		26.2		20.6	26.1	28.6		23.4
										25.7			27.6				34.8					22.3	38.1									29.6	27.5		26.9	21.7				25.3		26.2		20.5	26.1	28.6		23.4
										25.6			27.6				34.8					22.3	38.2									29.6	27.5		26.9	21.6				25.3		26.2		20.5	26.1	28.6		23.4
										25.6			27.6				34.8					22.3	38.3									29.5	27.5		26.9	21.6				25.3		26.2		20.4	26.1	28.6		23.3
										25.6			27.6				34.8					22.3	38.4									29.4	27.5		26.9	21.5				25.3		26.2		20.3	26.1	28.6		23.3
										25.6			27.7				34.9					22.3	38.4									29.4	27.5		26.9	21.5				25.3		26.2		20.2	26.1	28.6		23.3
										25.5			27.7				34.9					22.3	38.5									29.3	27.5		26.9	21.4				25.3		26.2		20.2	26.2	28.6		23.3
										25.5			27.7				34.9					22.2	38.5									29.2	27.5		27	21.4				25.3		26.2		20.1	26.2	28.6		23.2
										25.5			27.7				34.9					22.2	38.6									29.2	27.5		27	21.3				25.3		26.2		20	26.2	28.6		23.2
										25.5			27.7				34.9					22.2	38.6									29.1	27.5		27	21.3				25.3		26.2		19.9	26.2	28.6		23.2
										25.5			27.7				35					22.2	38.7									29.1	27.5		27	21.2				25.3		26.2		19.9	26.2	28.6		23.2
										25.5			27.7				35					22.2	38.7									29	27.5		27	21.2				25.3		26.2		19.8	26.2	28.6		23.1
										25.5			27.8				35					22.2	38.8									28.9	27.5		27	21.2				25.3		26.2		19.7	26.3	28.6		23.1
										25.4			27.8				35					22.1	38.8									28.9	27.5		27	21.1				25.3		26.2		19.6	26.3	28.6		23.1
										25.4			27.8				35.1					22.1	38.9									28.8	27.5		27.1	21.1				25.3		26.3		19.6	26.3	28.6		23.1
										25.4			27.8				35.1					22.1	38.9									28.8	27.4		27.1	21				25.3		26.3		19.5	26.3	28.6		23
										25.4			27.8				35.1					22.1	39									28.7	27.4		27.1	21				25.3		26.3		19.4	26.3	28.6		23
										25.4			27.8				35.1					22.1	39									28.6	27.4		27.1	20.9				25.3		26.3		19.3	26.3	28.6		23
										25.4			27.8				35.1					22	39.1									28.6	27.4		27.1	20.9				25.3		26.3		19.3	26.4	28.6		23
										25.4			27.8				35.2					22	39.1									28.5	27.4		27.1	20.9				25.3		26.3		19.2	26.4	28.6		22.9
										25.4			27.9				35.2					22	39.2									28.5	27.4		27.1	20.9				25.3		26.3		19.1	26.4	28.6		22.9
										25.3			27.9				35.2					22	39.2									28.4	27.4		27.2	20.8				25.3		26.3		19	26.4	28.6		22.9
										25.3			27.9				35.2					22	39.3									28.3	27.4		27.2	20.8				25.3		26.3		19	26.4	28.6		22.9
										25.3			27.9				35.2					22	39.3									28.3	27.4		27.2	20.8				25.3		26.3		18.9	26.4	28.6		22.8
										25.3			27.9				35.3					21.9	39.4									28.2	27.4		27.2	20.7				25.3		26.3		18.8	26.5	28.6		22.8
										25.3			27.9				35.3					21.9	39.5									28.2	27.4		27.2	20.7				25.3		26.3		18.7	26.5	28.6		22.8
										25.3			27.9				35.3					21.9	39.5									28.1	27.4		27.2	20.7				25.3		26.3		18.7	26.5	28.7		22.7
										25.3			27.9				35.3					21.9	39.6									28.1	27.4		27.2	20.6				25.3		26.3		18.6	26.5	28.7		22.7
										25.3			28				35.4					21.9	39.6									28	27.4		27.3	20.6				25.3		26.3		18.5	26.5	28.7		22.7
										25.3			28				35.4					21.9	39.7									28	27.4		27.3	20.6				25.3		26.3		18.5	26.5	28.7		22.7
										25.2			28				35.4					21.8	39.7									28	27.4		27.3	20.6				25.3		26.3		18.4	26.6	28.7		22.6
										25.2			28				35.4					21.8	39.8									27.9	27.4		27.3	20.5				25.3		26.3		18.4	26.6	28.7		22.6
										25.2			28				35.4					21.8	39.8									27.9	27.4		27.3	20.5				25.3		26.3		18.3	26.6	28.7		22.6
										25.2			28				35.5					21.8	39.9									27.9	27.4		27.3	20.5				25.3		26.3		18.3	26.6	28.7		22.6
										25.2			28				35.5					21.8	39.9									27.9	27.4		27.3	20.4				25.3		26.4		18.3	26.6	28.7		22.5
										25.2			28.1				35.4					21.7	40									27.9	27.4		27.4	20.4				25.3		26.4		18.3	26.6	28.7		22.5
										25.2			28.1				35.3					21.7	40									27.9	27.4		27.4	20.4				25.3		26.5		18.2	26.6	28.7		22.5
										25.2			28.1				35.2					21.8	40.1									27.9	27.4		27.4	20.3				25.3		26.5		18.2	26.7	28.7		22.5
										25.2			28.1				35.2					21.8	40.1									27.9	27.4		27.4	20.3				25.3		26.6		18.3	26.7	28.7		22.4
										25.1			28.1				35.1					21.8	40.2									28	27.4		27.4	20.3				25.3		26.6		18.3	26.7	28.7		22.4
										25.1			28.1				35					21.8	40.2									28	27.4		27.4	20.3				25.3		26.7		18.3	26.7	28.7		22.4
										25.1			28.1				34.9					21.8	40.3									28	27.4		27.4	20.2				25.3		26.8		18.3	26.7	28.7		22.4
										25.1			28.2				34.9					21.8	40.3									28.1	27.4		27.4	20.2				25.3		26.9		18.4	26.7	28.7		22.3
										25.1			28.2				34.8					21.8	40.3									28.1	27.4		27.5	20.2				25.3		26.9		18.5	26.8	28.7		22.3
										25.1			28.2				34.7					21.8	40.2									28.1	27.4		27.5	20.1				25.2		27		18.5	26.8	28.7		22.3
										25.1			28.2				34.6					21.8	40.2									28.2	27.4		27.5	20.1				25.2				18.6	26.8	28.7		22.3
										25.1			28.2				34.6					21.8	40.2									28.2	27.3		27.5	20.1				25.2				18.6	26.8	28.7		22.2
										25			28.2				34.5					21.8	40.2									28.3	27.3		27.5	20				25.2				18.7	26.8	28.7		22.2
										25			28.2				34.4					21.8	40.1									28.3	27.3		27.5	20				25.2				18.7	26.8	28.7		22.2
										25			28.2				34.3					21.8	40.1									28.3	27.3		27.5	20				25.2				18.8	26.9	28.7		22.1
										25			28.3				34.3					21.8	40.1									28.4	27.3		27.6	19.9				25.2				18.8	26.9	28.7		22.1
										25			28.3				34.2					21.9	40.1									28.4	27.3		27.6	19.9				25.2				18.9	26.9	28.7		22.1
										25			28.3				34.1					21.9	40									28.5	27.3		27.6	19.9				25.2				18.9	26.9	28.7		22.1
										25			28.3				34					21.9	40									28.5	27.3		27.6	19.9				25.2				19	26.9	28.7		22
										25			28.3				33.9					21.9	40									28.5	27.3		27.6	19.8				25.2				19	26.9	28.7		22
										25			28.3				33.9					21.9	40									28.6	27.3		27.7	19.8				25.2				19.1	27	28.7		22
										24.9			28.3				33.8					21.9	40									28.6	27.3		27.7	19.8				25.2				19.2	27	28.7		22
										24.9			28.4				33.7					21.9	39.9									28.6	27.3		27.7	19.7				25.2				19.2	27	28.7		21.9
										24.9			28.4				33.6					21.9	39.9									28.7	27.3		27.7	19.7				25.2				19.3	27	28.7		21.9
										24.9			28.4				33.6					21.9	39.9									28.7	27.3		27.7	19.7				25.2				19.3	27	28.7		21.9
										24.9			28.4				33.5					21.9	39.9									28.8	27.3		27.7	19.7				25.2				19.4	27	28.7		21.9
										24.9			28.4				33.4					21.9	39.9									28.8	27.3		27.8	19.6				25.2				19.4	27.1	28.7		21.8
										24.9			28.4				33.3					21.9	39.8									28.8	27.3		27.8	19.6				25.2				19.5	27.1	28.8		21.8
										24.9			28.4				33.3					21.9	39.8									28.9	27.3		27.8	19.6				25.2				19.5	27.1	28.8		21.8
										24.9			28.4				33.2					21.9	39.8									28.9	27.3		27.8	19.5				25.2				19.6	27.1	28.8		21.8
										24.8			28.5				33.1					21.9	39.8									29	27.3		27.8	19.5				25.2				19.6	27.1	28.8		21.7
										24.8			28.5				33					22	39.7									29	27.3		27.9	19.5				25.2				19.7	27.1	28.8		21.7
										24.8			28.5				33					22	39.7									29	27.3		27.9	19.4				25.2				19.7	27.2	28.8		21.7
										24.8			28.5				32.9					22	39.7									29.1	27.3		27.9	19.4				25.2				19.8	27.2	28.8		21.7
										24.8			28.5				32.8					22	39.7									29.1	27.3		27.9	19.4				25.2				19.9	27.2	28.8		21.6
										24.8			28.5				32.7					22	39.6									29.1	27.3		27.9	19.3				25.2				19.9	27.2	28.8		21.6
										24.8			28.5				32.7					22	39.6									29.2	27.3		27.9	19.3				25.2				20	27.2	28.8		21.6
										24.8			28.6				32.6					22	39.6									29.2	27.3		28	19.3				25.2				20	27.2	28.8		21.5
										24.8			28.6				32.5					22	39.6									29.3	27.2		28	19.3				25.2				20.1	27.3	28.8		21.5
										24.7			28.6				32.4					22	39.5									29.3	27.2		28	19.2				25.2				20.1	27.3	28.8		21.5
										24.7			28.6				32.4					22	39.5									29.3	27.2		28	19.2				25.2				20.2	27.3	28.8		21.5
										24.7			28.6				32.3					22	39.5									29.4	27.1		28	19.2				25.2				20.2	27.3	28.8		21.4
										24.7			28.6				32.2					22	39.5									29.4	27.1		28.1	19.1				25.2				20.3	27.3	28.8		21.4
										24.7			28.6				32.1					22	39.5									29.5	27.1		28.1	19.1				25.2				20.3	27.3	28.8		21.4
										24.7			28.6				32.1					22.1	39.4									29.5	27		28.1	19.1				25.2				20.4	27.3	28.8		21.4
										24.7			28.7				32					22.1	39.4									29.5	27		28.1	19.1				25.2				20.4	27.4	28.8		21.3
										24.7			28.7				31.9					22.1	39.4									29.6	27		28.1	19				25.2				20.5	27.4	28.8		21.3
										24.7			28.7				31.8					22.1	39.3									29.6	26.9		28.2	19				25.2				20.6	27.4	28.8		21.3
										24.6			28.7				31.7					22.1	39.2									29.6	26.9		28.2	19				25.2				20.6	27.4	28.8		21.3
										24.6			28.7				31.6					22.1	39									29.7	26.9		28.2	18.9				25.2				20.7	27.4	28.8		21.2
										24.6			28.7				31.5					22.1	38.9									29.7	26.8		28.2	18.9				25.2				20.7	27.4	28.8		21.2
										24.6			28.7				31.4					22.1	38.7									29.8	26.8		28.2	18.9				25.2				20.8	27.5	28.8		21.2
										24.6			28.7				31.3					22.1	38.6									29.8	26.8		28.2	18.8				25.2				20.8	27.5	28.8		21.2
										24.6			28.7				31.2					22.1	38.5									29.8	26.8		28.3	18.8				25.2				20.9	27.5	28.8		21.1
										24.6			28.7				31.1					22.1	38.3									29.9	26.7		28.3	18.8				25.2				20.9	27.5	28.8		21.1
										24.6			28.7				31					22.1	38.2									29.9	26.7		28.3	18.8				25.2				21	27.5	28.8		21.1
										24.6			28.7				30.9					22.1	38.1									29.9	26.7		28.3	18.7				25.1				21	27.5	28.8		21.1
										24.5			28.7				30.8					22.1	37.9									30	26.6		28.3	18.7				25.1				21.1	27.6	28.8		21
										24.5			28.7				30.7					22.1	37.8									30	26.6		28.4	18.7				25.1				21.1	27.6	28.8		21
										24.5			28.7				30.6					22.2	37.7									30.1	26.6		28.4	18.7				25.1				21.2	27.6	28.8		21
										24.5			28.7				30.5					22.2	37.5									30.1	26.5		28.4	18.7				25.1				21.3	27.6	28.8		20.9
										24.5			28.7				30.4					22.2	37.4									30.1	26.5		28.4	18.8				25.1				21.3	27.6	28.9		20.9
										24.5			28.7				30.3					22.2	37.3									30.2	26.5		28.4	18.8				25.1				21.4	27.6	28.9		20.9
										24.5			28.7				30.2					22.2	37.1									30.2	26.4		28.5	18.8				25.1				21.4	27.7	28.9		20.9
										24.5			28.7				30.1					22.2	37									30.3	26.4		28.5	18.9				25.1				21.5	27.7	28.9		20.8
										24.4			28.7				30					22.2	36.9									30.4	26.4		28.5	18.9				25.1				21.5	27.7	28.9		20.8
										24.4			28.7				29.9					22.2	36.7									30.4	26.4		28.5	19				25.1				21.6	27.7	28.9		20.8
										24.4			28.7				29.8					22.2	36.6									30.5	26.3		28.5	19.1				25.1				21.6	27.7	28.9		20.8
										24.4			28.7				29.7					22.2	36.4									30.5	26.3		28.5	19.1				25.1				21.7	27.7	28.9		20.7
										24.4			28.7				29.6					22.2	36.3									30.6	26.3		28.6	19.2				25.1				21.7	27.8	28.9		20.7
										24.4			28.6				29.5					22.2	36.2									30.7	26.2		28.6	19.3				25.1				21.8	27.8	28.9		20.7
										24.4			28.6				29.4					22.2	36									30.7	26.2		28.6	19.4				25.1				21.8	27.8	28.9		20.7
										24.4			28.6				29.3					22.2	35.9									30.8	26.2		28.6	19.5				25.1				21.9	27.8	28.9		20.6
										24.4			28.6				29.2					22.2	35.8									30.9	26.1		28.6	19.6				25.1				22	27.8	28.9		20.6
										24.3			28.6				29.1					22.2	35.7									30.9	26.1		28.7	19.8				25.1				22	27.8	28.9		20.6
										24.3			28.6				29					22.2	35.5									31	26.1		28.7	19.9				25.1				22.1	27.9	28.9		20.6
										24.3			28.6				28.9					22.2	35.5									31	26		28.7	20				25.1				22.1	27.9	28.9		20.5
										24.3			28.6				28.8					22.3	35.4									31.1	26		28.7	20.1				25.1				22.2	27.9	28.9		20.5
										24.3			28.6				28.7					22.3	35.3									31.2	26		28.7	20.3				25.1				22.2	27.9	28.9		20.5
										24.3			28.6				28.6					22.3	35.3									31.2	25.9		28.7	20.4				25.1				22.2	27.9	28.9		20.4
										24.2			28.6				28.5					22.3	35.2									31.3	25.9		28.8	20.5				25.1				22.2	27.9	28.9		20.4
										24.2			28.6				28.4					22.3	35.1									31.3	25.9		28.8	20.6				25.1				22.2	28	28.9		20.4
										24.2			28.6				28.2					22.3	35.1									31.4	25.9		28.8	20.7				25.1				22.2	28	28.9		20.4
										24.2			28.6				28.1					22.3	35									31.5	25.8		28.8	20.9				25.1				22.2	28	28.9		20.3
										24.2			28.6				28					22.3	35									31.5	25.8		28.8	21.1				25.1				22.2	28	28.9		20.3
										24.1			28.5				27.9					22.3	34.9									31.6	25.8		28.9	21.3				25.1				22.2	28	28.9		20.3
										24.1			28.5				27.8					22.3	34.9									31.7	25.7		28.9	21.4				25.1				22.2	28	28.9		20.3
										24.1			28.5				27.7					22.3	34.8									31.7	25.7		28.9	21.6				25.1				22.2	28	28.9		20.2
										24.1			28.5				27.6					22.3	34.8									31.8	25.7		28.9	21.8				25.1				22.2	28.1	28.9		20.2
										24			28.5				27.5					22.3	34.7									31.8	25.6		28.9	22				25.1				22.2	28.1	28.9		20.2
										24			28.5				27.4					22.3	34.7									31.9	25.6		29	22.1				25.1				22.2	28.1	28.9		20.2
										24			28.5				27.3					22.3	34.6									32	25.6		29	22.3				25.1				22.2	28.1	28.9		20.1
										24			28.5				27.2					22.3	34.6									32	25.5		29	22.5				25.1				22.2	28.1	28.9		20.1
										24			28.5				27.1					22.3	34.5									32.1	25.5		29	22.7				25.1				22.2	28.1	28.9		20.1
										23.9			28.6				27					22.3	34.5									32.1	25.5		29	22.8				25.1				22.2	28.2	28.9		20.1
										23.9			28.6				26.9					22.3	34.4									32.2	25.5		29	23				25.1				22.2	28.2	28.9		20
										23.9			28.6				26.8					22.3	34.4									32.3	25.4		29.1	23.2				25.1				22.2	28.2	28.9		20
										23.9			28.7				26.7					22.3	34.3									32.3	25.4		29.1	23.4				25.1				22.2	28.2	28.9		20
										23.8			28.7				26.6					22.3	34.3									32.4	25.4		29.1	23.5				25.1				22.2	28.2	28.9		20
										23.8			28.8				26.5					22.3	34.2									32.5	25.3		29.1	23.7				25.1				22.2	28.2	28.9		19.9
										23.8			28.8				26.4					22.3	34.2									32.5	25.3		29.1	23.9				25.1				22.2	28.3	28.9		19.9
										23.8			28.9				26.3					22.3	34.1									32.6	25.3		29.2	24.1				25.1				22.2	28.3	28.9		19.9
										23.8			28.9				26.2					22.3	34.1									32.6	25.2		29.2	24.2				25				22.2	28.3	28.9		19.8
										23.8			29				26.1					22.3	34									32.7	25.2		29.2	24.4				25				22.2	28.3	28.9		19.8
										23.8			29.1				26					22.3	34									32.8	25.2		29.2	24.6				25				22.2	28.3	28.9		19.8
										23.7			29.2				25.9					22.4	33.9									32.8	25.1		29.2	24.8				25				22.2	28.3	28.9		19.8
										23.7			29.3				25.8					22.4	33.9									32.9	25.1		29.2	24.9				25				22.2	28.4	28.9		19.7
										23.7			29.4				25.7					22.4	33.8									32.9	25.1		29.3	25.1				25				22.2	28.4	28.9		19.7
										23.7			29.5				25.7					22.4	33.8									32.9	25		29.3	25.3				25				22.3	28.4	28.9		19.7
										23.7			29.6				25.7					22.4	33.7									32.9	25		29.3	25.5				25				22.2	28.4	28.9		19.7
										23.7			29.7				25.7					22.4	33.6									33	25		29.3	25.6				25				22.3	28.4	28.9		19.6
										23.7			29.8				25.7					22.4	33.6									33	25		29.3	25.8				25				22.3	28.4	28.9		19.6
										23.7			29.9				25.6					22.4	33.6									33	24.9		29.4	26				25				22.2	28.4	28.9		19.6
										23.7			30				25.6					22.4	33.5									33	24.9		29.4	26.2				25				22.3	28.4	28.9		19.6
										23.7			30.2				25.6					22.4	33.5									33	24.9		29.4	26.3				25				22.3	28.4	28.9		19.5
										23.7			30.3				25.6					22.4	33.4									33.1	24.8		29.4	26.5				25				22.3	28.4	28.9		19.5
										23.7			30.5				25.6					22.4	33.4									33.1	24.8		29.4	26.7				25				22.3	28.4	28.9		19.5
										23.6			30.6				25.6					22.4	33.4									33.1	24.8		29.5	26.9				25				22.3	28.4	28.9		19.5
										23.6			30.8				25.6					22.4	33.4									33.1	24.7		29.5	27				25				22.3	28.3	28.9		19.4
										23.6			30.9				25.5					22.4	33.3									33.1	24.7		29.5	27.2				25				22.3	28.3	28.9		19.4
										23.6			31.1				25.5					22.4	33.3									33.2	24.7		29.5	27.2				25				22.3	28.3	28.9		19.4
										23.6			31.2				25.5					22.4	33.3									33.2	24.6		29.5	27.2				25				22.3	28.3	28.9		19.4
										23.6			31.4				25.5					22.4	33.3									33.2	24.6		29.5	27.3				25				22.3	28.3	28.8		19.3
										23.6			31.6				25.5					22.4	33.3									33.2	24.6		29.6	27.3				25				22.3	28.3	28.8		19.3
										23.6			31.7				25.5					22.4	33.3									33.2	24.6		29.6	27.3				25				22.3	28.3	28.8		19.3
										23.6			31.9				25.5					22.4	33.3									33.3	24.5		29.6	27.3				25				22.3	28.3	28.8		19.2
										23.6			32.1				25.4					22.4	33.4									33.3	24.5		29.6	27.3				25				22.3	28.2	28.8		19.2
										23.6			32.3				25.4					22.4	33.4									33.3	24.5		29.6	27.3				25				22.3	28.2	28.8		19.2
										23.6			32.5				25.4					22.4	33.4									33.3	24.4		29.7	27.3				25				22.3	28.2	28.8		19.2
										23.5			32.7				25.4					22.4	33.4									33.3	24.4		29.7	27.3				25				22.3	28.2	28.8		19.1
										23.5			32.9				25.4					22.4	33.4									33.4	24.4		29.7	27.3				25				22.3	28.2	28.8		19.1
										23.5			33.1				25.4					22.4	33.5									33.4	24.3		29.7	27.3				25				22.3	28.2	28.8		19.1
										23.5			33.3				25.4					22.4	33.5									33.4	24.3		29.7	27.3				25				22.3	28.2	28.8		19.1
										23.5			33.5				25.4					22.5	33.5									33.4	24.3		29.7	27.3				25				22.3	28.2	28.8		19
										23.5			33.7				25.3					22.5	33.5									33.4	24.2		29.8	27.3				25				22.3	28.1	28.8		19
										23.5			34				25.3					22.5	33.5									33.5	24.2		29.8	27.3				25				22.3	28.1	28.8		19
										23.5			34.2				25.3					22.5	33.6									33.5	24.2		29.8	27.3				25				22.3	28.1	28.8		19
										23.5			34.4				25.3					22.5	33.6									33.5	24.1		29.8	27.3				25				22.3	28.1	28.8		18.9
										23.5			34.6				25.3					22.5	33.6									33.5	24.1		29.8	27.3				25				22.3	28.1	28.8		18.9
										23.5			34.9				25.3					22.5	33.6									33.5	24.1		29.9	27.3				25				22.3	28.1	28.8		18.9
										23.5			35.1				25.3					22.5	33.6									33.6	24.1		29.9	27.3				25				22.3	28.1	28.8		18.9
										23.5			35.3				25.2					22.5	33.7									33.6	24		29.9	27.3				25				22.3	28.1	28.8		18.8
										23.5			35.6				25.2					22.5	33.7									33.6	24		29.9	27.4				25				22.3	28	28.8		18.8
										23.4			35.8				25.2					22.5	33.7									33.6	24		29.9	27.4				25				22.3	28	28.8		18.8
										23.4			36.1				25.2					22.5	33.7									33.6	23.9		30	27.4				25				22.3	28	28.8		18.8
										23.4			36.3				25.2					22.5	33.7									33.7	23.9		30	27.4				25				22.3	28	28.7		18.7
										23.4			36.6				25.2					22.5	33.8									33.7	23.9		30	27.4				25				22.3	28	28.7		18.7
										23.4			36.9				25.2					22.5	33.8									33.7	23.9		30	27.4				25				22.3	28	28.7		18.7
										23.4			37.1				25.1					22.5	33.8									33.7	23.9		30	27.4				24.9				22.3	28	28.7		18.6
										23.4			37.4				25.1					22.5	33.8									33.7	23.9		30.1	27.4				24.9				22.3	27.9	28.7		18.6
										23.4			37.7				25.1					22.5	33.8									33.8	23.9		30.1	27.4				24.9				22.3	27.9	28.7		18.6
										23.4			37.9				25.1					22.5	33.9									33.8	23.9		30.2	27.4				24.9				22.3	27.9	28.7		18.6
										23.4			38.2				25.1					22.5	33.9									33.8	23.9		30.2	27.4				24.9				22.3	27.9	28.7		18.6
										23.4			38.5				25.1					22.5	33.9									33.8	23.9		30.2	27.4				24.9				22.3	27.9	28.7		18.6
										23.4			38.7				25.1					22.5	33.9									33.8	23.9		30.3	27.4				24.9				22.3	27.9	28.7		18.6
										23.3			39				25.1					22.5	33.9									33.9	23.9		30.3	27.4				24.9				22.3	27.9	28.7		18.6
										23.3			39.3				25					22.5	34									33.9	23.9		30.4	27.4				24.9				22.3	27.9	28.7		18.6
										23.3			39.6				25					22.5	34									33.9	23.9		30.4	27.4				24.9				22.3	27.8	28.7		18.6
										23.3			39.9				25					22.5	34									33.9	23.9		30.5	27.4				24.9				22.3	27.8	28.6		18.7
										23.3			40.2				25					22.5	34									33.9	23.9		30.5	27.3				24.9				22.3	27.8	28.6		18.7
										23.3			40.5				25					22.5	34									34	23.9		30.5	27.3				24.9				22.3	27.8	28.6		18.8
										23.3			40.8				25					22.5	34.1									34	23.9		30.6	27.3				24.9				22.3	27.8	28.6		18.9
										23.3			41.1				25					22.6	34.1									34	23.9		30.6	27.2				24.9				22.3	27.8	28.6		19
										23.3			41.3				24.9					22.6	34.1									34	23.9		30.7	27.2				24.9				22.4	27.8	28.6		19.1
										23.3			41.7				24.9					22.6	34.1									34	23.9		30.7	27.2				24.9				22.4	27.8	28.6		19.1
										23.3			42				24.9					22.6	34.1									34.1	23.9		30.7	27.1				24.9				22.4	27.8	28.6		19.3
										23.3			42.3				24.9					22.6	34.2									34.1	23.9		30.8	27.1				24.9				22.4	27.8	28.6		19.4
										23.3			42.6				24.9					22.6	34.2									34.1	23.9		30.8	27				24.9				22.5	27.8	28.6		19.5
										23.2			42.9				24.9					22.7	34.2									34.1	23.9		30.9	27				24.9				22.5	27.8	28.6		19.6
										23.2			43.2				24.9					22.7	34.2									34.1	23.9		30.9	27				24.9				22.5	27.8	28.6		19.8
										23.2			43.5				24.8					22.8	34.2									34.2	23.9		30.9	26.9				24.9				22.5	27.8	28.5		19.9
										23.2			43.8				24.8					22.8	34.2									34.2	23.9		31	26.9				24.9				22.5	27.8	28.5		20.1
										23.2			44.1				24.8					22.8	34.3									34.2	23.9		31	26.8				24.9				22.6	27.8	28.5		20.2
										23.2			44.4				24.8					22.9	34.3									34.2	23.9		31.1	26.9				24.9				22.6	27.8	28.5		20.4
										23.2			44.7				24.8					22.9	34.3									34.2	23.9		31.1	27.1				24.9				22.6	27.8	28.5		20.6
										23.2			45.1				24.8					23	34.3									34.3	23.9		31.2	27.2				24.9				22.6	27.8	28.5		20.7
										23.2			45.4				24.8					23	34.4									34.3	23.9		31.2	27.4				24.9				22.6	27.8	28.5		20.9
										23.2			45.7				24.8					23.1	34.4									34.3	23.9		31.2	27.5				24.9				22.7	27.8	28.5		21.1
										23.2			46				24.7					23.1	34.4									34.3	23.9		31.3	27.6				24.9				22.7	27.8	28.5		21.3
										23.2			46.4				24.7					23.1	34.4									34.3	23.9		31.3	27.8				24.9				22.7	27.8	28.5		21.5
										23.2			46.7				24.7					23.2	34.4									34.4	23.9		31.4	27.9				24.9				22.7	27.8	28.5		21.7
										23.1			47				24.7					23.2	34.4									34.4	23.9		31.4	28				24.9				22.8	27.8	28.5		21.9
										23.1			47.3				24.8					23.3	34.5									34.4	23.9		31.4	28.2				24.9				22.8	27.8	28.5		22.1
										23.1			47.7				24.8					23.3	34.5									34.4	23.9		31.5	28.3				24.9				22.8	27.8	28.5		22.3
										23.1			48				24.8					23.3	34.5									34.4	23.9		31.5	28.4				24.9				22.8	27.8	28.4		22.5
										23.1			48.3				24.8					23.4	34.6									34.5	23.9		31.6	28.6				24.9				22.8	27.8	28.4		22.7
										23.1			48.7				24.8					23.4	34.6									34.5	23.9		31.6	28.7				24.9				22.9	27.8	28.4		23
										23.1			49				24.8					23.5	34.7									34.5	23.9		31.7	28.8				24.9				22.9	27.8	28.4		23.2
										23.1			49.3				24.8					23.5	34.7									34.5	23.9		31.7	29				24.9				22.9	27.8	28.4		23.4
										23.1			49.7				24.8					23.6	34.8									34.5	23.9		31.7	29.1				24.9				22.9	27.8	28.4		23.6
										23.1			50				24.8					23.6	34.8									34.5	23.9		31.8	29.2				24.9				23	27.8	28.4		23.8
										23.1			50.4				24.8					23.6	34.9									34.6	23.9		31.8	29.4				24.9				23	27.8	28.4		24
										23.1			50.7				24.8					23.7	35									34.6	23.9		31.9	29.5				24.9				23	27.8	28.4		24.2
										23.1			51				24.8					23.7	35									34.6	23.9		31.9	29.6				24.9				23	27.8	28.4		24.4
										23			51.4				24.8					23.8	35.1									34.5	23.9		31.9	29.8				24.8				23	27.8	28.4		24.6
										23			51.7				24.8					23.8	35.2									34.5	23.9		32	29.9				24.8				23.1	27.8	28.4		24.8
										23			52.1				24.8					23.8	35.3									34.4	23.9		32	30				24.8				23.1	27.8	28.3		25
										23			52.4				24.8					23.9	35.4									34.4	23.9		32.1	30.2				24.8				23.1	27.8	28.3		25.2
										23			52.7				24.9					23.9	35.5									34.3	24		32.1	30.3				24.8				23.1	27.8	28.3		25.4
										23			53.1				24.9					24	35.6									34.3	24		32.1	30.4				24.8				23.2	27.8	28.3		25.6
										23			53.4				24.9					24	35.7									34.3	24		32.2	30.6				24.8				23.2	27.8	28.3		25.8
										23			53.8				24.9					24.1	35.9									34.2	24		32.2	30.7				24.8				23.2	27.8	28.3		26
										23			54.1				24.9					24.1	36									34.2	24		32.3	30.8				24.8				23.2	27.8	28.3		26.2
										23			54.5				24.9					24.1	36.1									34.1	24		32.3	31				24.8				23.2	27.8	28.3		26.4
										23			54.9				24.9					24.2	36.3									34.1	24		32.4	31.1				24.8				23.3	27.8	28.3		26.6
										23			55.2				24.9					24.2	36.4									34	24		32.4	31.2				24.8				23.3	27.8	28.3		26.8
										23			55.6				24.9					24.3	36.6									34	24		32.4	31.4				24.8				23.3	27.8	28.3		27.1
										23			55.9				24.9					24.3	36.7									33.9	24		32.5	31.5				24.8				23.3	27.8	28.3		27.3
										23			56.3				24.9					24.4	36.9									33.9	24		32.5	31.6				24.8				23.4	27.8	28.3		27.5
										23			56.7				24.9					24.4	37									33.8	24		32.6	31.8				24.8				23.4	27.8	28.2		27.7
										23			57				24.9					24.4	37.1									33.8	24		32.6	31.8				24.8				23.4	27.8	28.2		27.9
										23			57.4				24.9					24.5	37.3									33.7	24		32.6	31.7				24.8				23.4	27.8	28.2		28.1
										23.1			57.7				24.9					24.5	37.4									33.7	24		32.7	31.6				24.8				23.4	27.8	28.2		28.3
										23.1			58.1				24.9					24.6	37.6									33.7	24		32.7	31.5				24.8				23.5	27.8	28.2		28.5
										23.1			58.5				24.9					24.6	37.7									33.6	24		32.8	31.4				24.8				23.5	27.8	28.2		28.4
										23.1			58.8				25					24.6	37.9									33.6	24		32.8	31.3				24.8				23.5	27.8	28.2		28.3
										23.1			59.2				25					24.7	38									33.5	24		32.9	31.2				24.8				23.5	27.8	28.2		28.1
										23.1			59.5				25					24.7	38.2									33.5	24		32.9	31.1				24.8				23.5	27.8	28.2		28
										23.1			59.9				25					24.8	38.3									33.4	24		32.9	31				24.8				23.6	27.8	28.2		27.9
										23.1			60.3				25					24.8	38.4									33.4	24		33	30.9				24.8				23.6	27.8	28.2		27.7
										23.1			60.6				25					24.9	38.6									33.3	24		33	30.8				24.8				23.6	27.8	28.2		27.6
										23.2			61				25					24.9	38.7									33.3	24		33.1	30.7				24.8				23.6	27.8	28.2		27.5
										23.2			61.3				25					24.9	38.9									33.2	24		33.1	30.6				24.8				23.7	27.8	28.1		27.4
										23.2			61.7				25					25	39									33.2	24		33.1	30.5				24.8				23.7	27.8	28.1		27.2
										23.2			62.1				25					25	39.1									33.2	24		33.2	30.4				24.8				23.7	27.8	28.1		27.1
										23.2			62.4				25					25.1	39.2									33.1	24		33.2	30.3				24.8				23.7	27.8	28.1		27
										23.2			62.8				25					25.1	39.3									33.1	24		33.3	30.2				24.8				23.7	27.8	28.1		26.9
										23.2			63.1				25					25.2	39.5									33	24		33.3	30.1				24.8				23.8	27.8	28.1		26.7
										23.2			63.5				25					25.2	39.6									33	24		33.3	30				24.8				23.8	27.8	28.1		26.6
										23.2			63.9				25					25.2	39.7									32.9	24		33.4	29.9				24.8				23.8	27.8	28.1		26.5
										23.3			64.2				25					25.3	39.8									32.9	24		33.4	29.8				24.8				23.8	27.9	28.1		26.4
										23.3			64.6				25					25.3	39.9									32.8	24		33.5	29.7				24.8				23.9	27.9	28.1		26.2
										23.3			64.9				25					25.4	40.1									32.8	24		33.5	29.6				24.8				23.9	27.9	28.1		26.1
										23.3			65.3				25					25.4	40.2									32.7	24		33.6	29.5				24.8				23.9	27.9	28.1		26
										23.3			65.7				25					25.4	40.3									32.7	24		33.6	29.4				24.8				23.9	27.9	28		25.9
										23.3			66				25					25.5	40.4									32.7	24		33.6	29.3				24.8				23.9	27.9	28		25.7
										23.3			66.4				25					25.5	40.5									32.6	24		33.7	29.2				24.8				24	27.9	28		25.6
										23.3			66.7				24.9					25.5	40.7									32.6	24		33.7	29.1				24.8				24	27.9	28		25.5
										23.3			67.1				24.9					25.6	40.8									32.5	24		33.8	29				24.8				24	27.9	28		25.4
										23.3			67.4				24.9					25.6	40.9									32.5	24		33.8	28.9				24.8				24	27.9	28		25.2
										23.4			67.8				24.9					25.6	41									32.4	24		33.8	28.8				24.8				23.9	27.9	28		25.1
										23.4			68.2				24.9					25.6	41.1									32.4	24		33.9	28.7				24.7				23.9	27.9	28		25
										23.4			68.5				24.9					25.6	41.3									32.3	24		33.9	28.6				24.7				23.8	27.9	28		24.9
										23.4			68.8				24.9					25.6	41.4									32.3	24		34	28.5				24.7				23.8	27.9	28		24.7
										23.4			69				24.9					25.7	41.5									32.2	24		34	28.4				24.7				23.7	27.9	28		24.6
										23.4			69.2				24.9					25.7	41.6									32.2	24		34	28.3				24.7				23.7	27.9	28		24.5
										23.4			69.5				24.9					25.7	41.7									32.2	24		34.1	28.2				24.7				23.6	27.9	28		24.4
										23.4			69.7				24.8					25.7	41.9									32.1	24		34.1	28.1				24.7				23.6	27.9	27.9		24.3
										23.4			70				24.8					25.7	42									32.1	24		34.2	28				24.7				23.6	27.9	27.9		24.2
										23.5			70.2				24.8					25.7	42.1									32	24		34.2	27.9				24.7				23.5	27.9	27.9		24.2
										23.5			70.5				24.8					25.8	42.2									32	24		34.3	27.8				24.7				23.5	27.9	27.9		24.1
										23.5			70.7				24.8					25.8	42.3									31.9	24		34.3	27.7				24.7				23.4	27.9	27.9		24
										23.5			70.9				24.8					25.8	42.5									31.9	24		34.3	27.6				24.7				23.4	27.9	27.9		24
										23.5			71.2				24.8					25.8	42.6									31.8	24		34.4	27.5				24.7				23.3	27.9	27.9		23.9
										23.5			71.4				24.8					25.8	42.7									31.8	24		34.4	27.4				24.7				23.3	27.9	27.9		23.8
										23.5			71.7				24.8					25.8	42.8									31.7	24		34.5	27.3				24.7				23.2	27.9	27.9		23.8
										23.5			71.9				24.8					25.9	42.9									31.7	23.9		34.5	27.2				24.7				23.2	27.9	27.9		23.8
										23.5			72.1				24.7					25.9	43.1									31.7	23.9		34.5	27.1				24.7				23.1	27.9	27.9		23.7
										23.6			72.4				24.7					25.9	43.2									31.6	23.9		34.6	27				24.7				23.1	27.9	27.9		23.7
										23.6			72.6				24.7					25.9	43.3									31.6	23.8		34.6	26.9				24.7				23	27.9	27.9		23.7
										23.6			72.9				24.7					25.9	43.4									31.5	23.8		34.7	26.8				24.7				23	27.9	27.8		23.7
										23.6			73.1				24.7					26	43.5									31.5	23.8		34.7	26.7				24.7				22.9	27.9	27.8		23.7
										23.6			73.4				24.7					26	43.7									31.4	23.8		34.8	26.6				24.7				22.9	27.9	27.8		23.7
										23.6			73.6				24.7					26	43.8									31.4	23.7		34.8	26.5				24.7				22.9	27.9	27.8		23.7
										23.6			73.8				24.7					26	43.9									31.3	23.7		34.8	26.4				24.7				22.8	27.9	27.8		23.7
										23.6			74.1				24.7					26	44									31.3	23.7		34.9	26.3				24.7				22.8	27.9	27.8		23.6
										23.6			74.3				24.7					26	44.2									31.2	23.6		34.9	26.2				24.7				22.7	27.9	27.8		23.6
										23.7			74.6				24.7					26.1	44.3									31.2	23.6		35	26.1				24.7				22.7	27.9	27.8		23.6
										23.7			74.8				24.6					26.1	44.4									31.1	23.6		35	26				24.7				22.6	27.9	27.8		23.6
										23.7			75.1				24.6					26.1	44.6									31.1	23.5		35	25.9				24.7				22.6	27.9	27.8		23.6
										23.7			75.1				24.6					26.1	44.7									31.1	23.5		35.1	25.8				24.7				22.5	27.9	27.8		23.6
										23.7			74.7				24.6					26.1	44.8									31	23.5		35.1	25.7				24.7				22.5	27.9	27.8		23.6
										23.7			74.3				24.6					26.1	45									31	23.5		35.2	25.6				24.7				22.4	27.9	27.8		23.6
										23.7			73.9				24.6					26.1	45.2									30.9	23.4		35.2	25.5				24.7				22.4	27.9	27.7		23.6
										23.7			73.6				24.6					26.2	45.3										23.4		35.2	25.4				24.7				22.4	27.9	27.7		23.6
										23.7			73.2				24.6					26.2	45.5										23.4		35.3	25.3				24.7				22.3	27.9	27.7		23.6
										23.8			72.8				24.6					26.2	45.6										23.3		35.3	25.2				24.7				22.3	27.9	27.7		23.5
										23.8			72.4				24.6					26.2	45.8										23.3		35.4	25.1				24.7				22.2	27.9	27.7		23.5
										23.8			72.1				24.5					26.2	46										23.3		35.4	25				24.7				22.2	27.9	27.7		23.5
										23.8			71.7				24.5					26.2	46.1										23.3		35.5	24.9				24.7				22.1	27.9	27.7		23.5
										23.8			71.3				24.5					26.3	46.3										23.2		35.5	24.8				24.7				22.1	27.9	27.7		23.5
													70.9				24.5					26.3	46.5										23.2		35.5	24.7				24.7				22	27.9	27.7		23.5
													70.6				24.5					26.3	46.7										23.2		35.6	24.6				24.7				22	27.9	27.8		23.5
													70.2				24.5					26.3	46.9										23.1		35.6	24.5				24.7				21.9	27.9	27.8		23.5
													69.8				24.5					26.3	47										23.1		35.7	24.4				24.7				21.9	27.9	27.8		23.5
													69.5				24.5					26.3	47.2										23.1		35.7	24.3				24.7				21.8	27.9	27.8		23.5
													69.1				24.5					26.4	47.4										23		35.7	24.3				24.7				21.8	27.9	27.8		23.5
													68.7				24.5					26.4	47.6										23		35.8	24.4				24.6				21.8	27.9	27.9		23.5
													68.4				24.4					26.4	47.8										23		35.8	24.4				24.6				21.7	27.9	27.9		23.4
													68				24.4					26.4	48										23		35.9	24.4				24.6				21.7	27.9	27.9		23.4
													67.6				24.4					26.4	48.2										22.9		35.9	24.5				24.6				21.6	27.9	27.9		23.4
													67.3				24.4					26.4	48.4										22.9		35.9	24.5				24.6				21.6	27.9	27.9		23.4
													66.9				24.4					26.5	48.6										22.9		36	24.5				24.6				21.5	27.9	27.9		23.4
													66.5				24.4					26.5	48.9										22.8		36	24.6				24.6				21.5	27.9	28		23.4
													66.2				24.4					26.5	49.1										22.8		36.1	24.6				24.6				21.4	27.9	28		23.4
													65.8				24.4					26.5	49.3										22.8		36.1	24.6				24.6				21.4	27.9	28		23.4
													65.4				24.4					26.5	49.5										22.8		36.2	24.6				24.6				21.3	27.9	28		23.4
													65.1				24.4					26.5	49.7										22.7		36.2	24.7				24.6				21.3	27.9	28		23.4
													64.7				24.3					26.6	49.9										22.7		36.2	24.7				24.6				21.2	27.9	28.1		23.4
													64.3				24.3					26.6	50.2										22.7		36.3	24.7				24.6				21.2	27.9	28.1		23.3
													64				24.3					26.6	50.4										22.6		36.3	24.8				24.6				21.1	27.9	28.1		23.3
													63.6				24.3					26.6	50.6										22.6		36.3	24.8				24.6				21.1	27.9	28.1		23.3
													63.3				24.3					26.6	50.9										22.6		36.3	24.8				24.6				21.1	27.9	28.1		23.3
													62.9				24.3					26.7	51.1										22.5		36.3	24.9				24.6				21	27.9	28.2		23.3
													62.5				24.3					26.7	51.3										22.5		36.3	24.9				24.6				21	27.9	28.2		23.3
													62.2				24.3					26.8	51.6										22.5		36.3	24.9				24.6				20.9	27.9	28.2		23.3
													61.8				24.3					26.8	51.8										22.5		36.3	25				24.6				20.9	27.9	28.2		23.3
													61.5				24.3					26.8	52.1										22.5		36.3	25				24.6				20.8	27.9	28.2		23.3
													61.1				24.3					26.9	52.3										22.5		36.3	25				24.6				20.8	27.9	28.3		23.3
													60.8				24.2					26.9	52.6										22.5		36.3	25				24.6				20.7	27.9	28.3		23.3
													60.4				24.2					27	52.8										22.5		36.3	25.1				24.7				20.7	27.9	28.3		23.2
													60				24.2					27	53.1										22.5		36.3	25.1				24.7				20.6	27.9	28.3		23.2
													59.7				24.2					27	53.3										22.6		36.3	25.1				24.7				20.6	27.9	28.3		23.2
													59.3				24.2					27.1	53.6										27.9		36.3	25.2				24.7				20.5	27.9	28.3		23.2
													59				24.2					27.1	53.8										27.9		36.3	25.2				24.7				20.5	27.9	28.4		23.2
													58.6				24.2					27.2	54.1										27.9		36.3	25.2				24.7				20.5	27.9	28.4		23.2
													58.3				24.2					27.2	54.4										27.8		36.3	25.2				24.7				20.4	27.9	28.4		23.2
													57.9				24.2					27.2	54.6										27.8		36.3	25.1				24.7				20.4	27.9	28.4		23.2
													57.6				24.2					27.3	54.9										27.8		36.3	25.1				24.8				20.3	27.9	28.4		23.2
													57.2				24.1					27.3	55.2										27.8		36.3	25.1				24.8				20.3	27.9	28.5		23.2
													56.9				24.1					27.4	55.4										27.8		36.3	25.1				24.8				20.2	27.9	28.5		23.2
													56.6				24.1					27.4	55.7										27.8		36.3	25				24.8				20.2	27.9	28.5		23.2
													56.2				24.1					27.4	56										27.8		36.3	25				24.8				20.1	27.9	28.5		23.1
													55.9				24.1					27.5	56.3										27.8		36.3	25				24.8				20.1	27.9	28.5		23.1
													55.5				24.1					27.5	56.5										27.8		36.3	25				24.8				20	27.9	28.5		23.1
													55.2				24.1					27.6	56.8										27.7		36.3	24.9				24.8				20	27.9	28.6		23.1
													54.8				24.1					27.6	57.1										27.7		36.3	24.9				24.9				19.9	27.9	28.6		23.1
													54.5				24.1					27.6	57.4										27.7		36.4	24.9				24.9				19.9	27.9	28.6		23.1
													54.2				24.1					27.7	57.7										27.7		36.4	24.9				24.9				19.9	27.9	28.6		23.1
													53.8				24.1					27.7	57.9										27.7		36.4	24.8				24.9				19.8	27.9	28.6		23.1
													53.5				24.1					27.8	58.2										27.7		36.4	24.8				24.9				19.8	27.9	28.7		23.1
													53.2				24.1					27.8	58.5										27.7		36.4	24.8				24.9				19.8	27.9	28.7		23.1
													52.8				24.2					27.8	58.8										27.7		36.4	24.8				24.9				19.8	27.9	28.7		23.1
													52.5				24.2					27.9	59.1										27.7		36.4	24.7				24.9				19.8	27.9	28.7		23
													52.2				24.2					27.9	59.4										27.7		36.4	24.7				25				19.8	27.9	28.7		23
													51.8				24.2					28	59.7										27.7		36.4	24.7				25				19.8	27.9	28.7		23
													51.5				24.2					28	60										27.7		36.4	24.7				25				19.8	27.9	28.8		23
													51.2				24.2					28	60.3										27.7		36.4	24.7				25				19.9	27.9	28.8		23
													50.8				24.2					28.1	60.6										27.7		36.4	24.6				25				19.9	27.9	28.8		23
													50.5				24.2					28.1	60.9										27.7		36.4	24.6				25				20	27.9	28.8		23
													50.2				24.2					28.2	61.2										27.6		36.4	24.6				25				20	27.9	28.8		23
													49.9				24.2					28.2	61.5										27.6		36.4	24.6				25				20.1	27.9	28.9		23
													49.5				24.2					28.2	61.8										27.6		36.4	24.5				25.1				20.2	27.9	28.9		23
													49.2				24.2					28.3	62.1										27.6		36.4	24.5				25.1				20.3	27.9	28.9		23
													48.9				24.2					28.3	62.4										27.6		36.4	24.5				25.1				20.4	27.9	28.9		22.9
													48.6				24.2					28.4	62.7										27.6		36.4	24.5				25.1				20.4	27.9	28.9		22.9
													48.2				24.2					28.4	63										27.6		36.4	24.4				25.1				20.5	27.9	29		22.9
													47.9				24.2					28.4	63.3										27.6		36.4	24.4				25.1				20.6	27.9	29		22.9
													47.6				24.2					28.5	63.6										27.6		36.4	24.4				25.1				20.7	28	29		22.9
													47.3				24.2					28.5	63.9										27.6		36.4	24.4				25.1				20.8	28	29		22.9
													47				24.2					28.6	64.3										27.6		36.4	24.3				25.2				20.9	28	29		22.9
													46.7				24.2					28.6	64.6										27.6		36.4	24.3				25.2				21	28	29		22.9
													46.4				24.2					28.6	64.9										27.6		36.4	24.3				25.2				21	27.9	29.1		22.9
													46.1				24.2					28.7	65.2										27.6		36.4	24.3				25.2				21.1	27.9	29.1		22.9
													45.8				24.2					28.7	65.5										27.5		36.4	24.3				25.2				21.2	27.9	29.1		22.9
													45.5				24.2					28.8	65.8										27.5		36.4	24.2				25.2				21.3	27.9	29.1		22.9
													45.2				24.2					28.8	66.2										27.5		36.4	24.2				25.2				21.4	27.8	29.1		22.8
													44.8				24.2					28.8	66.5										27.5		36.4	24.2				25.2				21.5	27.8	29.2		22.8
													44.6				24.2					28.9	66.8										27.5		36.4	24.2				25.3				21.5	27.8	29.2		22.8
													44.3				24.2					28.9	67.1										27.5		36.5	24.1				25.3				21.6	27.8	29.2		22.8
													44				24.2					29	67.4										27.5		36.5	24.1				25.3				21.7	27.7	29.2		22.8
													43.7				24.2					29	67.8										27.5		36.5	24.1				25.3				21.8	27.7	29.2		22.8
													43.4				24.2					29	68.1										27.5		36.5	24.1				25.3				21.9	27.7	29.2		22.8
													43.1				24.2					29.1	68.4										27.5		36.5	24				25.3				22	27.7	29.3		22.8
													42.8				24.2					29.1	68.7										27.5		36.5	24				25.3				22.1	27.6	29.3		22.8
													42.5				24.2					29.1	69.1										27.5		36.5	24				25.4				22.1	27.6	29.3		22.8
													42.2				24.2					29.2	69.4										27.5		36.4	24				25.4				22.2	27.6	29.3		22.8
													42				24.2					29.2	69.7										27.5		36.4	23.9				25.4				22.3	27.6	29.3		22.7
													41.7				24.2					29.1	70.1										27.4		36.3	23.9				25.4				22.4	27.5	29.4		22.7
													41.4				24.1					29.1	70.4										27.4		36.3	23.9				25.4				22.5	27.5	29.4		22.7
													41.1				24.1					29.1	70.7										27.4		36.2	23.9				25.5				22.6	27.5	29.4		22.7
													40.9				24.1					29.1	71.1										27.4		36.2	23.8				25.5				22.6	27.4	29.4		22.7
													40.6				24.1					29.1	71.4										27.4		36.1	23.8				25.6				22.7	27.4	29.4		22.7
													40.3				24.1					29.1	71.7										27.4		36.1	23.8				25.6				22.8	27.4	29.5		22.7
													40.1				24.1					29.1	72.1										27.4		36	23.8				25.7				22.9	27.4	29.5		22.7
													39.8				24.1					29.1	72.4										27.4		36	23.8				25.8				23	27.3	29.5		22.7
													39.5				24.1					29	72.7										27.4		35.9	23.7				25.9				23.1	27.3	29.5		22.7
													39.3				24.1					29	73.1										27.4		35.8	23.7				25.9				23.2	27.3	29.5		22.7
													39				24.1					29	73.4										27.2		35.8	23.7				26				23.2	27.3	29.5		22.7
													38.8				24.1					29	73.7										27.1		35.7	23.7				26.1				23.3	27.2	29.6		22.6
													38.5				24					29	74.1										26.9		35.7	23.6				26.2				23.4	27.2	29.6		22.6
													38.3				24					29	74.4										26.8		35.6	23.6				26.3				23.5	27.2	29.6		22.6
													38.1				24					29	74.8										26.6		35.6	23.6				26.5				23.6	27.2	29.6		22.6
													37.8				24					29	75.1										26.5		35.5	23.5				26.6				23.7	27.1	29.6		22.6
													37.6				24					28.9	75.5										26.4		35.5	23.5				26.7				23.7	27.1	29.7		22.6
													37.3				24					28.9	75.8										26.2		35.4	23.5				26.8				23.8	27.1	29.7		22.6
													37.1				24					28.9	76.1										26.1		35.4	23.5				27				23.9	27.1	29.7		22.6
													36.9				24					28.9	76.5										26		35.3	23.5				27.1				24	27	29.7		22.6
													36.7				24					28.9	76.8										25.9		35.2	23.4				27.3				24.1	27	29.7		22.6
													36.4				24					28.9	77.2										25.7		35.2	23.4				27.4				24.2	27	29.7		22.6
													36.2				24					28.9	77.5										25.6		35.1	23.4				27.6				24.3	27	29.8		22.5
													36				23.9					28.9	77.9										25.5		35.1	23.4				27.8				24.3	26.9	29.8		22.5
													35.8				23.9					28.9	78.2										25.5		35	23.3				27.9				24.4	26.9	29.8		22.5
													35.6				23.9					28.8	78.6										25.4		35	23.3				28.1				24.5	26.9	29.8		22.5
													35.4				23.9					28.8	78.9										25.3		34.9	23.3				28.3				24.6	26.8	29.8		22.5
													35.2				23.9					28.8	79.3										25.2		34.9	23.3				28.5				24.7	26.8	29.9		22.5
													35				23.9					28.8	79.6										25.2		34.8	23.2				28.7				24.8	26.8	29.9		22.5
													34.8				23.9					28.8	80										25.1		34.8	23.2				28.9				24.9	26.8	29.9		22.5
													34.7				23.9					28.8	80.3										25		34.7	23.2				29.1				24.9	26.7	29.9		22.5
													34.5				23.9					28.8	80.7										25		34.6	23.2				29.3				25	26.7	29.9		22.5
													34.3				23.9					28.8	81										24.9		34.6	23.2				29.5				25.1	26.7	30		22.5
													34.1				23.9					28.7	81.4										24.9		34.5	23.1				29.7				25.1	26.7	30		22.5
													33.9				23.8					28.7	81.7										24.9		34.5	23.1				29.9				25.1	26.6	30		22.5
													33.8				23.8					28.7	82.1										24.8		34.4	23.1				30.1				25.1	26.6	30		22.5
													33.6				23.8					28.7	82.4										24.8		34.4	23.1				30.3				25.2	26.6	30		22.5
													33.5				23.8					28.7	82.7										24.7		34.3	23.1				30.6				25.2	26.6	30		22.5
													33.3				23.8					28.7	82.9										24.7		34.3	23.1				30.8				25.2	26.5	30.1		22.5
													33.2				23.8					28.7	83.2										24.7		34.2	23.1				31				25.2	26.5	30.1		22.5
													33				23.8					28.7	83.5										24.6		34.2	23.1				31.3				25.2	26.5	30.1		22.5
													32.9				23.8					28.6	83.8										24.6		34.1	23.1				31.5				25.2	26.5	30.1		22.5
													32.8				23.8					28.6	84										24.6		34.1	23.1				31.8				25.2	26.4	30.1		22.5
													32.6				23.8					28.6	84.3										24.5		34	23.1				32				25.2	26.4	30.1		22.5
													32.5				23.8					28.6	84.6										24.5		33.9	23				32.3				25.2	26.4	30.1		22.5
													32.4				23.7					28.6	84.8										24.4		33.9	23				32.5				25.3	26.4	30.1		22.5
													32.3				23.7					28.6	85.1										24.4		33.8	23				32.8				25.3	26.3	30		22.5
													32.2				23.7					28.6	85.4										24.4		33.8	23				33.1				25.3	26.3	30		22.5
													32.1				23.7					28.6	85.6										24.3		33.7	23				33.3				25.3	26.3	29.9		22.5
													32				23.7					28.6	85.9										24.3		33.7	23				33.6				25.3	26.3	29.9		22.5
													31.9				23.7					28.5	86.2										24.2		33.6	23				33.9				25.3	26.2	29.8		22.5
													31.8				23.7					28.5	86.4										24.2		33.6	23				34.2				25.3	26.2	29.7		22.5
													31.7				23.7					28.5	86.7										24.2		33.5	23				34.4				25.3	26.2	29.7		22.5
													31.6				23.7					28.5	87										24.1		33.5	23				34.7				25.3	26.1	29.6		22.5
													31.5				23.7					28.5	87.2										24.1		33.4	23				35				25.3	26.1	29.5		22.5
													31.5				23.7					28.5	87.5										24.1		33.3	22.9				35.3				25.3	26.1	29.5		22.5
													31.4				23.6					28.5	87.8										24		33.3	22.9				35.6				25.3	26.1	29.4		22.5
													31.4				23.6					28.5	88.1										24		33.2	22.9				35.9				25.3	26	29.4		22.5
													31.3				23.6					28.4	88.3										24		33.2	22.9				36.2				25.3	26	29.3		22.5
													31.3				23.6					28.4	88.6										24		33.1	22.9				36.5				25.3	26	29.2		22.5
													31.2				23.6					28.4	88.8										24		33.1	22.9				36.8				25.4	26	29.2		22.5
													31.2				23.6					28.4	89										24		33	22.9				37.1				25.4	25.9	29.1		22.5
													31.2				23.6					28.4	89.2										23.9		33	22.9				37.4				25.4	25.9	29		22.5
													31.1				23.6					28.4	89.4										23.9		32.9	22.9				37.7				25.4	25.9	29		22.5
													31.1				23.6					28.4	89.6										23.9		32.9	22.9				38				25.4	25.9	28.9		22.5
													31.1				23.6					28.4	89.8										23.9		32.8	22.9				38.3				25.4	25.8	28.9		22.5
													31				23.5					28.3	90										23.9		32.8	22.8				38.6				25.4	25.8	28.8		22.5
													31				23.5					28.3	90.2										23.9		32.7	22.8				38.9				25.4	25.8	28.7		22.5
													31				23.5					28.3	90.3										23.8		32.6	22.8				39.2				25.4	25.8	28.7		22.5
													31				23.5					28.3	90.5										23.8		32.6	22.8				39.5				25.4	25.7	28.6		22.5
													30.9				23.5					28.3	90.7										23.8		32.5	22.8				39.9				25.4	25.7	28.5		22.5
													30.9				23.5					28.3	90.9										23.8		32.5	22.8				40.2				25.4	25.7	28.5		22.5
													30.9				23.5					28.3	91.1										23.8		32.4	22.8				40.5				25.4	25.7	28.4		22.5
													30.9				23.5					28.3	91.3										23.7		32.4	22.8				40.8				25.4	25.6	28.4		22.5
													30.8				23.5					28.3	91.5										23.7		32.3	22.8				41.2				25.4	25.6	28.3		22.4
													30.8				23.5					28.2	91.7										23.7		32.3	22.8				41.5				25.4	25.6	28.2		22.4
													30.8				23.5					28.2	91.8										23.7		32.2	22.8				41.8				25.5	25.5	28.2		22.4
													30.7				23.4					28.2	91.8										23.7		32.2	22.7				42.1				25.5	25.5	28.1		22.4
													30.7				23.4					28.2	91.8										23.6		32.2	22.7				42.5				25.5	25.5	28.1		22.4
													30.7				23.4					28.2	91.9										23.6		32.2	22.7				42.8				25.5	25.5	28		22.4
													30.7				23.4					28.2	91.9										23.6		32.2	22.7				43.1				25.5	25.4	27.9		22.4
													30.6				23.4					28.2	91.9										23.6		32.2	22.7				43.5				25.5	25.4	27.9		22.4
													30.6				23.4					28.2	92										23.6		32.2	22.7				43.8				25.5	25.4	27.8		22.4
													30.6				23.4					28.2	92										23.6		32.2	22.7				44.1				25.5	25.4	27.7		22.4
													30.5				23.4					28.1	92										23.6		32.2	22.7				44.5				25.5	25.3	27.7		22.4
													30.5				23.4					28.1	92										23.6		32.2	22.7				44.8				25.5	25.3	27.6		22.4
													30.5				23.4					28.1	92.1										23.6		32.2	22.7				45.2				25.5	25.3	27.5		22.4
													30.5				23.4					28.1	92.1										23.6		32.2	22.7				45.5				25.5	25.3	27.5		22.4
													30.4				23.3					28.1	92.1										23.7		32.2	22.7				45.9				25.5	25.3	27.4		22.4
													30.4				23.3					28.1	92.2										23.7		32.2	22.7				46.2				25.5	25.3	27.4		22.4
													30.4				23.3					28.1	92.2										23.7		32.2	22.7				46.6				25.5	25.3	27.3		22.4
													30.4				23.3					28.1	92.2										23.8		32.2	22.8				46.9				25.5	25.3	27.2		22.4
													30.3				23.3					28	92.3										23.8		32.2	22.8				47.2				25.6	25.3	27.2		22.4
													30.3				23.3					28	92.3										23.8		32.3	22.8				47.6				25.6	25.3	27.1		22.4
													30.3				23.3					28	92.2										23.8		32.3	22.9				48				25.6	25.3	27.1		22.4
													30.2				23.3					28	92.1										23.9		32.3	22.9				48.3				25.6	25.3	27		22.4
													30.2				23.3					28	92										23.9		32.3	22.9				48.1				25.6	25.3	26.9		22.4
													30.2				23.3					28	91.9										23.9		32.3	23				47.8				25.6	25.3	26.9		22.4
													30.2				23.3					28	91.5										24		32.3	23				47.5				25.6	25.3	26.8		22.4
													30.1				23.2					28	91.2										24		32.3	23				47.1				25.6	25.2	26.7		22.4
													30.1				23.2					28	90.8										24		32.3	23.1				46.8				25.6	25.2	26.7		22.4
													30.1				23.2					28	90.5										24		32.3	23.1				46.5				25.6	25.2	26.6		22.4
													30.1				23.2					28	90.1										24.1		32.3	23.1				46.2				25.6	25.2	26.6		22.4
													30				23.2					28	89.8										24.1		32.3	23.1				45.9				25.6	25.2	26.5		22.4
													30				23.2					28	89.4										24.1		32.3	23.2				45.5				25.6	25.2	26.4		22.4
													30				23.2					28	89.1										24.2		32.3	23.2				45.2				25.6	25.2	26.4		22.4
													29.9				23.2					28	88.7										24.2		32.3	23.2				44.9				25.6	25.2	26.3		22.4
													29.9				23.2					28	88.4										24.2		32.3	23.3				44.6				25.6	25.2	26.3		22.4
													29.9				23.2					28	88										24.3		32.3	23.3				44.3				25.7	25.2	26.2		22.4
													29.9				23.2					28	87.7										24.3		32.4	23.3				44				25.7	25.2	26.1		22.4
													29.8				23.2					28	87.3										24.3		32.4	23.4				43.7				25.7	25.2	26.1		22.4
													29.8				23.2					28	87										24.3		32.4	23.4				43.4				25.7	25.2	26		22.4
													29.8				23.2					28	86.6										24.4		32.4	23.4				43.1				25.7	25.2	25.9		22.4
													29.8				23.2					28	86.3										24.4		32.4	23.5				42.8				25.7	25.2	25.9		22.4
													29.7				23.2					28	85.9										24.4		32.4	23.5				42.5				25.7	25.2	25.8		22.4
													29.7				23.2					28	85.6										24.4		32.4	23.5				42.2				25.7	25.1	25.8		22.4
													29.7				23.2					28	85.3										24.5		32.4	23.6				41.9				25.7	25.1	25.7		22.4
													29.6				23.2					28	84.9										24.5		32.4	23.6				41.6				25.7	25.1	25.6		22.4
													29.6				23.2					28	84.6										24.5		32.4	23.6				41.3				25.7	25.1	25.6		22.4
													29.6				23.2					28	84.2										24.6		32.4	23.7				41				25.7	25.1	25.5		22.4
													29.6				23.2					28	83.9										24.6		32.4	23.7				40.7				25.7	25.1	25.4		22.4
													29.5				23.2					28	83.5										24.6		32.4	23.7				40.5				25.7	25.1	25.4		22.4
													29.5				23.2					28	83.2										24.7		32.4	23.8				40.2				25.7	25.1	25.3		22.4
													29.5				23.2					28	82.8										24.7		32.4	23.8				39.9				25.8	25.1	25.3		22.4
													29.5				23.3					28	82.5										24.7		32.4	23.8				39.6				25.8	25.1	25.2		22.4
													29.4				23.3					28	82.1										24.7		32.5	23.9				39.3				25.8	25.1	25.1		22.4
													29.4				23.3					28	81.8										24.8		32.5	23.9				39.1				25.8	25.1	25.1		22.4
													29.4				23.3					28	81.4										24.8		32.5	23.9				38.8				25.8	25.1	25		22.4
													29.3				23.3					28	81.1										24.8		32.5	24				38.5				25.8	25.1	24.9		22.4
													29.3				23.3					28	80.7										24.9		32.5	24				38.3				25.8	25.1	24.9		22.4
													29.3				23.3					28	80.4										24.9		32.5	24				38				25.8	25.1	24.8		22.4
													29.3				23.3					28	80										24.9		32.5	24.1				37.8				25.8	25	24.8		22.4
													29.2				23.3					28	79.7										24.9		32.5	24.1				37.5				25.8	25	24.7		22.4
													29.2				23.3					28	79.3										25		32.5	24.1				37.3				25.8	25	24.6		22.4
													29.2				23.3					28	79										25		32.5	24.2				37				25.8	25	24.6		22.4
													29.1				23.3					28	78.6										25		32.5	24.2				36.8				25.8	25	24.5		22.4
													29.1				23.3					28	78.3										25.1		32.6	24.2				36.5				25.8	25	24.4		22.4
													29.1				23.4					28	77.9										25.1		32.6	24.3				36.3				25.8	25	24.4		22.4
													29.1				23.4					28	77.6										25.1		32.6	24.3				36				25.8	25	24.3		22.4
													29				23.4					28	77.3										25.1		32.6	24.3				35.8				25.9	25	24.3		22.4
													29				23.4					28	76.9										25.2		32.6	24.4				35.6				25.9	25	24.2		22.4
													29				23.5					28	76.6										25.2		32.6	24.4				35.3				25.9	25	24.1		22.4
													29				23.5					28.1	76.2										25.2		32.6	24.4				35.1				25.9	25	24.1		22.4
													28.9				23.5					28.1	75.9										25.3		32.6	24.5				34.9				25.9	25	24		22.4
													28.9				23.5					28.1	75.5										25.3		32.6	24.5				34.7				25.9	25	24		22.4
													28.9				23.5					28.1	75.2										25.3		32.6	24.5				34.5				25.9	25	23.9		22.4
													28.8				23.6					28.1	74.8										25.3		32.7	24.6				34.3				25.9	24.9	23.9		22.4
													28.8				23.6					28.1	74.5										25.4		32.7	24.6				34.1				25.9	24.9	23.9		22.4
													28.8				23.6					28.1	74.1										25.4		32.7	24.6				33.9				25.9	24.9	23.8		22.4
													28.8				23.6					28.1	73.8										25.4		32.7	24.7				33.7				25.9	24.9	23.8		22.4
													28.7				23.6					28.1	73.4										25.5		32.7	24.7				33.5				25.9	24.9	23.8		22.4
													28.7				23.7					28.1	73.1										25.5		32.7	24.7				33.3				25.9	24.9	23.8		22.4
													28.7				23.7					28.1	72.7										25.5		32.7	24.8				33.1				25.9	24.9	23.8		22.3
													28.7				23.7					28.1	72.4										25.5		32.7	24.8				32.9				25.8	24.9	23.8		22.3
													28.6				23.7					28.1	72										25.6		32.7	24.8				32.7				25.8	24.9	23.8		22.3
													28.6				23.7					28	71.7										25.6		32.8	24.8				32.6				25.7	24.9	23.8		22.3
													28.6				23.8					28	71.3										25.6		32.8	24.9				32.4				25.7	24.9	23.8		22.3
													28.5				23.8					28	71										25.7		32.8	24.9				32.2				25.7	24.9	23.8		22.3
													28.5				23.8					28	70.6										25.7		32.8	24.8				32.1				25.6	24.9	23.8		22.3
													28.5				23.8					28	70.3										25.7		32.8	24.9				31.9				25.6	24.9	23.8		22.3
													28.5				23.8					28	70										25.7		32.8	24.8				31.8				25.6	24.9	23.8		22.3
													28.4				23.9					28	69.6										25.8		32.8	24.8				31.6				25.5	24.9	23.8		22.3
													28.4				23.9					28	69.3										25.8		32.8	24.8				31.5				25.5	24.8	23.8		22.3
													28.4				23.9					28	68.9										25.8		32.8	24.8				31.3				25.4	24.8	23.8		22.3
													28.4				23.9					28	68.6										25.9		32.8	24.8				31.2				25.4	24.8	23.8		22.3
													28.3				23.9					28	68.2										25.9		32.9	24.8				31.1				25.4	24.8	23.8		22.3
													28.3				24					28	67.9										25.9		32.9	24.8				30.9				25.3	24.8	23.8		22.3
													28.3				24					28	67.5										25.9		32.9	24.8				30.8				25.3	24.8	23.8		22.3
													28.2				24					28	67.2										26		32.9	24.8				30.7				25.3	24.8	23.9		22.3
													28.2				24					28	66.8										26		32.9	24.8				30.6				25.2	24.8	23.9		22.3
													28.2				24					28	66.5										26		32.9	24.8				30.5				25.2	24.8	23.9		22.3
													28.2				24.1					28	66.1										26.1		32.9	24.8				30.4				25.2	24.8	23.9		22.3
													28.1				24.1					28	65.8										26.1		32.9	24.8				30.3				25.1	24.8	23.9		22.3
													28.1				24.1					28	65.4										26.1		32.9	24.8				30.2				25.1	24.8	23.9		22.3
													28.1				24.1					28	65.1										26.2		33	24.8				30.2				25	24.8	23.9		22.3
													28				24.1					28	64.7										26.2		33	24.8				30.1				25	24.8	23.9		22.3
													28				24.2					28	64.4										26.2		33	24.8				30				25	24.8	23.9		22.3
													28				24.2					28	64										26.2		33	24.8				29.9				24.9	24.8	23.9		22.3
													28				24.2					28	63.7										26.3		33	24.8				29.9				24.9	24.7	23.9		22.3
													27.9				24.2					28	63.3										26.3		33	24.8				29.8				24.9	24.7	23.9		22.3
													27.9				24.3					28	63										26.3		33	24.8				29.8				24.8	24.7	23.9		22.3
													27.9				24.3					28	62.7										26.3		33	24.8				29.7				24.8	24.7	23.9		22.3
													27.9				24.3					28	62.3										26.4		33	24.8				29.7				24.8	24.7	23.9		22.3
													27.8				24.3					28	62										26.4		33	24.8				29.7				24.7	24.7	23.9		22.3
													27.8				24.3					27.9	61.6										26.4		33.1	24.8				29.6				24.7	24.7	23.9		22.3
													27.8				24.4					27.9	61.3										26.5		33.1	24.8				29.6				24.6	24.7	23.9		22.3
													27.8				24.4					27.9	60.9										26.5		33.1	24.8				29.6				24.6	24.7	23.9		22.3
													27.7				24.4					27.9	60.6										26.5		33.1	24.8				29.6				24.6	24.7	23.9		22.3
													27.7				24.4					27.9	60.3										26.5		33.1	24.8				29.6				24.5	24.7	23.9		22.3
													27.7				24.4					27.9	59.9										26.6		33.1	24.8				29.5				24.5	24.7	23.9		22.3
													27.6				24.5					27.9	59.6										26.6		33.1	24.8				29.5				24.5	24.7	23.9		22.3
													27.6				24.5					27.9	59.3										26.7		33.1	24.8				29.5				24.4	24.7	23.9		22.3
													27.6				24.5					27.9	58.9										26.7		33.1	24.8				29.5				24.4	24.7	23.9		22.3
													27.6				24.5					27.9	58.6										26.8		33.1	24.8				29.5				24.4	24.7	23.9		22.3
													27.5				24.5					27.9	58.2										26.8		33.2	24.8				29.5				24.3	24.6	23.9		22.3
													27.5				24.6					27.9	57.9										26.8		33.2	24.8				29.4				24.3	24.6	23.9		22.3
													27.5				24.6					27.9	57.6										26.8		33.2	24.8				29.4				24.3	24.6	23.9		22.3
													27.4				24.6					27.9	57.2										26.8		33.2	24.7				29.4				24.2	24.6	23.9		22.3
													27.4				24.6					27.9	56.9										26.8		33.2	24.7				29.4				24.2	24.6	23.9		22.3
													27.4				24.6					27.9	56.6										26.8		33.2	24.7				29.4				24.1	24.6	23.9		22.3
													27.4				24.7					27.9	56.3										26.8		33.2	24.7				29.4				24.1	24.6	23.9		22.3
													27.3				24.7					27.9	55.9										26.8		33.2	24.7				29.3				24.1	24.6	23.9		22.3
													27.3				24.7					27.9	55.6										26.8		33.2	24.7				29.3				24	24.6	23.9		22.4
													27.3				24.7					27.9	55.3										26.8		33.3	24.7				29.3				24	24.6	23.9		22.4
													27.3				24.7					27.9	55										26.7		33.3	24.7				29.3				24	24.6	23.9		22.4
													27.2				24.8					27.9	54.6										26.7		33.3	24.7				29.3				23.9	24.6	24		22.4
													27.2				24.8					27.9	54.3										26.7		33.3	24.7				29.3				23.9	24.6	24		22.4
													27.2				24.8					27.9	54										26.7		33.3	24.7				29.3				23.9	24.6	24		22.4
													27.1				24.8					27.9	53.7										26.7		33.3	24.7				29.2				23.8	24.5	24		22.4
													27.1				24.8					27.9	53.4										26.7		33.3	24.7				29.2				23.8	24.5	24		22.4
													27.1				24.9					27.9	53.1										26.7		33.3	24.7				29.2				23.7	24.5	24		22.5
													27.1				24.9					27.8	52.7										26.7		33.3	24.7				29.2				23.7	24.5	24		22.5
													27				24.9					27.8	52.4										26.7		33.3	24.7				29.2				23.7	24.5	24		22.5
													27				24.9					27.8	52.1										26.7		33.4	24.7				29.2				23.6	24.4	24		22.5
													27				24.9					27.8	51.8										26.6		33.4	24.7				29.1				23.6	24.4	24		22.5
													26.9				25					27.8	51.5										26.6		33.4	24.7				29.1				23.6	24.4	24		22.5
													26.9				25					27.8	51.2										26.6		33.4	24.7				29.1				23.5	24.4	24		22.5
													26.9				25					27.8	50.9										26.6		33.4	24.7				29.1				23.5	24.4	24		22.5
													26.9				25					27.8	50.6										26.6		33.4	24.7				29.1				23.5	24.3	24		22.5
													26.8				25					27.8	50.3										26.6		33.4	24.7				29.1				23.4	24.3	24		22.6
													26.8				25.1					27.8	50										26.6		33.4	24.7				29				23.4	24.3	24		22.6
													26.8				25.1					27.8	49.7										26.6		33.4	24.7				29				23.3	24.3	24		22.6
													26.8				25.1					27.8	49.4										26.6		33.4	30.9				29				23.3	24.3	24		22.6
													26.7				25.1					27.8	49.1										26.6		33.5	30.8				29				23.3	24.2	24		22.6
													26.7				25.2					27.8	48.8										26.5		33.5	30.6				29				23.2	24.2	24		22.6
													26.7				25.2					27.8	48.5										26.5		33.5	30.4				29				23.2	24.2	24		22.6
													26.7				25.2					27.8	48.2										26.5		33.5	30.3				29				23.2	24.2	24		22.6
													26.6				25.2					27.8	47.9										26.5		33.5	30.1				28.9				23.1	24.2	24		22.6
													26.6				25.2					27.8	47.6										26.5		33.5	30				28.9				23.1	24.2	24		22.7
													26.6				25.2					27.8	47.4										26.5		33.5	29.9				28.9				23.1	24.1	24		22.7
													26.5				25.3					27.8	47.1										26.5		33.5	29.7				28.9				23.1	24.1	24		22.7
													26.5				25.3					27.8	46.8										26.5		33.5	29.6				28.9				23.1	24.1	24		22.7
													26.5				25.3					27.8	46.5										26.5		33.6	29.5				28.9				23.1	24.1	24		22.7
													26.5				25.3					27.8	46.2										26.5		33.6	29.4				28.8				23.1	24.1	24		22.7
													26.4				25.4					27.8	46										26.4		33.6	29.3				28.8				23.1	24	24		22.7
													26.4				25.4					27.8	45.7										26.4		33.6	29.2				28.8				23.2	24	24		22.7
													26.4				25.4					27.8	45.4										26.4		33.6	29				28.8				23.3	24	24		22.8
													26.3				25.4					27.8	45.2										26.4		33.6	29				28.8				23.4	24	24		22.8
													26.3				25.4					27.8	44.9										26.4		33.6	28.9				28.8				23.5	24	24		22.8
													26.3				25.5					27.8	44.6										26.4		33.6	28.8				28.7				23.5	23.9	24		22.8
													26.3				25.5					27.7	44.4										26.4		33.6	28.7				28.7				23.6	23.9	24		22.8
													26.2				25.5					27.7	44.1										26.4		33.6	28.6				28.7				23.7	23.9	24		22.8
													26.2				25.5					27.7	43.9										26.4		33.7	28.6				28.7				23.8	23.9	24		22.8
													25.7				25.5					27.7	43.6										26.4		33.7	28.5				28.7				23.9	23.9	24.1		22.8
													25.7				25.6					27.7	43.3										26.3		33.7	28.5				28.7				24	23.8	24.1		22.8
													25.8				25.6					27.7	43.1										26.3		33.7	28.4				28.7				24	23.8	24.1		22.9
													25.8				25.6					27.7	42.9										26.3		33.7	28.4				28.6				24.1	23.8	24.1		22.9
													25.9				25.6					27.7	42.6										26.3		33.7	28.3				28.6				24.2	23.8	24.1		22.9
													25.9				25.6					27.7	42.4										26.3		33.7	28.3				28.6				24.3	23.8	24.1		22.9
													26				25.7					27.7	42.1										26.3		33.7	28.3				28.6				24.4	23.7	24.1		22.9
													26.1				25.7					27.7	41.9										26.3		33.7	28.2				28.6				24.5	23.7	24.1		22.9
													26.1				25.7					27.7	41.7										26.3		33.8	28.2				28.6				24.6	23.7	24.1		22.9
													26.2				25.7					27.7	41.4										26.3		33.8	28.1				28.5				24.6	23.7	24.1		22.9
													26.2				25.7					27.7	41.2										26.3		33.8	28.1				28.5				24.7	23.7	24.1		23
													26.3				25.8					27.7	41										26.3		33.8	28.1				28.5				24.8	23.6	24.1		23
													26.3				25.8					27.7	40.8										26.2		33.8	28				28.5				24.9	23.6	24.1		23
													26.4				25.8					27.7	40.5										26.2		33.8	28				28.5				25	23.6	24.1		23
													26.5				25.8					27.7	40.3										26.2		33.8	28				28.5				25.1	23.6	24.1		23
													26.5				25.8					27.7	40.1										26.2		33.8	27.9				28.4				25.2	23.6	24.1		23
													26.6				25.9					27.7	39.9										26.2		33.8	27.9				28.4				25.2	23.6	24.1		23
													26.6				25.9					27.7	39.7										26.2		33.8	27.9				28.4				25.3	23.5	24.1		23
													26.7				25.9					27.7	39.5										26.2		33.8	27.8				28.4				25.4	23.5	24.1		23
													26.8				25.9					27.7	39.3										26.2		33.8	27.8				28.4				25.5	23.5	24.1		23.1
													26.8				25.9					27.7	39.1										26.2		33.8	27.7				28.4				25.6	23.5	24.1		23.1
													26.9				26					27.7	38.9										26.2		33.8	27.7				28.4				25.7	23.5	24.1		23.1
													26.9				26					27.7	38.7										26.2		33.8	27.7				28.3				25.7	23.4	24.1		23.1
													27				26					27.7	38.5										26.2		33.8	27.6				28.3				25.8	23.4	24.1		23.1
													27				26					27.7	38.3										26.2		33.8	27.6				28.3				25.9	23.4	24.1		23.1
													27.1				26					27.6	38.2										26.2		33.8	27.6				28.3				26	23.4	24.1		23.1
													27.2				26					27.6	38										26.2		33.8	27.5				28.3				26.1	23.4	24.1		23.1
													27.2				26						37.8										26.2		33.7	27.5				28.3				26.2	23.3	24.1		23.1
													27.3				25.9						37.7										26.2		33.7	27.5				28.2				26.3	23.3	24.1		23.2
													27.3				25.9						37.5										26.2		33.7	27.4				28.2				26.3	23.3	24.1		23.2
													27.4				25.9						37.3										26.2		33.7	27.4				28.2				26.4	23.3	24.1		23.2
													27.4				25.9						37.2										26.2		33.7	27.3				28.2				26.5	23.3	24.1		23.2
													27.5				25.9						37										26.2		33.7	27.3				28.2				26.6	23.2	24.1		23.2
													27.6				25.9						36.9										26.2		33.7	27.3				28.2				26.7	23.2	24.1		23.2
													27.6				25.9						36.7										26.2		33.7	27.2				28.1				26.8	23.2	24.1		23.2
													27.7				25.9						36.6										26.2		33.7	27.2				28.1				26.9	23.2	24.1		23.2
													27.7				25.9						36.5										26.2		33.6	27.2				28.1				26.9	23.2	24.1		23.3
													27.8				25.9						36.3										26.2		33.6	27.1				28.1				27	23.1	24.1		23.3
													27.9				25.9						36.2										26.2		33.6	27.1				28.1				27.1	23.1	24.1		23.3
													27.9				25.9						36.1										26.2		33.6	27.1				28.1				27.2	23.1	24.1		23.3
													28				25.9						36										26.2		33.6	27				28				27.3	23.1	24.2		23.3
													28				25.9						35.9										26.2		33.6	27				28				27.4	23.1	24.2		23.3
													28.1				25.8						35.7										26.2		33.6	26.9				28				27.4	23	24.2		23.3
													28.1				25.8						35.6										26.2		33.6	26.9				28				27.5	23	24.2		23.3
													28.2				25.8						35.5										26.2		33.6	26.9				28				27.6	23	24.2		23.3
													28.3				25.8						35.4										26.2		33.6	26.8				28				27.7	23	24.2		23.4
													28.3				25.8						35.4										26.2		33.5	26.8				28				27.8	23	24.2		23.4
													28.4				25.8						35.3										26.2		33.5	26.8				27.9				27.9	23	24.2		23.4
													28.4				25.8						35.2										26.2		33.5	26.7				27.9				28	22.9	24.2		23.4
													28.5				25.8						35.1										26.2		33.5	26.7				27.9				28	22.9	24.2		23.4
													28.5				25.8						35										26.2		33.5	26.7				27.9				28.1	22.9	24.2		23.4
													28.6				25.8						35										26.2		33.5	26.6				27.9				28.2	22.9	24.2		23.4
													28.7				25.8						34.9										26.2		33.5	26.6				27.9				28.3	22.9	24.2		23.4
													28.7				25.8						34.8										26.2		33.5	26.6				27.8				28.4	22.8	24.2		23.4
													28.8				25.8						34.8										26.2		33.5	26.5				27.8				28.5	22.8	24.2		23.5
													28.8				25.8						34.7										26.2		33.4	26.5				27.8				28.6	22.8	24.2		23.5
													28.9				25.8						34.7										26.2		33.4	26.4				27.8				28.6	22.9	24.2		23.5
													28.9				25.7						34.7										26.2		33.4	26.4				27.8				28.7	22.9	24.2		23.5
													29				25.7						34.6										26.2		33.4	26.4				27.8				28.8	22.9	24.2		23.5
													29.1				25.7						34.6										26.2		33.4	26.3				27.7				28.9	22.9	24.2		23.5
													29.1				25.7						34.6										26.2		33.4	26.3				27.7				29	23	24.2		23.5
													29.2				25.7						34.6										26.2		33.4	26.3				27.7				29.1	23	24.2		23.5
													29.2				25.7						34.5										26.2		33.4	26.2				27.7				29.1	23	24.2		23.6
													29.3				25.7						34.5										26.2		33.4	26.2				27.7				29.2	23	24.2		23.6
													29.4				25.7						34.5										26.2		33.4	26.2				27.7				29.3	23.1	24.2		23.6
													29.4				25.7						34.5										26.2		33.3	26.1				27.7				29.4	23.1	24.2		23.6
													29.5				25.7						34.5										26.2		33.3	26.1				27.6				29.5	23.1	24.2		23.6
													29.5				25.7						34.6										26.2		33.3	26				27.6				29.6	23.2	24.2		23.6
													29.6				25.7						34.6										26.2		33.3	26				27.6				29.7	23.2	24.2		23.6
													29.6				25.7						34.6										26.2		33.3	26				27.6				29.7	23.2	24.2		23.6
													29.7				25.7						34.6										26.2		33.3	25.9				27.6				29.8	23.2	24.2		23.6
													29.8				25.6						29.8										26.2		33.3	25.9				27.6				29.9	23.3	24.2		23.6
													29.8				25.6						29.7										26.2		33.3	25.9				27.5				30	23.3	24.2		23.6
													29.9				25.6						29.6										26.2		33.3	25.8				27.5				30.1	23.3	24.2		23.6
													29.9				25.6						29.5										26.2		33.2	25.8				27.5				30.2	23.3	24.2		23.6
													30				25.6						29.4										26.2		33.2	25.8				27.5				30.3	23.4	24.2		23.6
													30				25.6						29.3										26.2		33.2	25.7				27.5				30.3	23.4	24.2		23.6
													30.1				25.6						29.2										26.2		33.2	25.7				27.5				30.4	23.4	24.3		23.6
													30				25.6						29.1										26.2		33.2	25.6				27.4				30.5	23.5	24.3		23.6
													30				25.6						29.1										26.2		33.2	25.6				27.4				30.6	23.5	24.3		23.6
													30				25.6						29										26.2		33.2	25.6				27.4				30.7	23.5	24.3		23.6
													30				25.6						28.9										26.2		33.2	25.5				27.4				30.8	23.5	24.3		23.6
													30				25.6						28.8										26.2		33.2	25.5				27.4				30.8	23.6	24.3		23.6
													29.9				25.6						28.7										26.2		33.2	25.5				27.4				30.9	23.6	24.3		23.6
													29.9				25.6						28.6										26.2		33.1	25.4				27.4				31	23.6	24.3		23.6
													29.9				25.5						28.5										26.2		33.1	25.4				27.3				31	23.6	24.3		23.6
													29.9				25.5						28.4										26.2		33.1	25.4				27.3				31	23.7	24.3		23.6
													29.9				25.5						28.3										26.2		33.1	25.3				27.3				31	23.7	24.3		23.6
													29.8				25.5						28.3										26.2		33.1	25.3				27.3				31	23.7	24.3		23.6
													29.8				25.5						28.2										26.2		33.1	25.2				27.3				31	23.8	24.3		23.6
													29.8				25.5						28.1										26.2		33.1	25.2				27.3				30.9	23.8	24.3		23.6
													29.8				25.5						28										26.2		33.1	25.2				27.2				30.9	23.8	24.3		23.6
													29.8				25.5						27.9										26.2		33.1	25.1				27.2				30.9	23.8	24.3		23.6
													29.7				25.5						27.8										26.2		33	25.1				27.2				30.9	23.9	24.3		23.6
													29.7				25.5						27.7										26.2		33	25.1				27.2				30.9	23.9	24.3		23.6
													29.7				25.5						27.6										26.2		33	25				27.2				30.9	23.9	24.3		23.6
													29.7				25.5						27.5										26.2		33	25				27.2				30.8	23.9	24.3		23.6
													29.7				25.5						27.5										26.2		33	25				27.1				30.8	24	24.3		23.6
													29.6				25.5						27.4										26.2		33	24.9				27.1				30.8	24	24.3		23.6
													29.6				25.4						27.3										26.2		33	24.9				27.1				30.8	24	24.3		23.6
													29.6				25.4						27.2										26.2		33	24.9				27.1				30.8	24.1	24.3		23.6
													29.6				25.4						27.1										26.2		33	24.8				27.1				30.8	24.1	24.3		23.6
													29.6				25.4						27										26.2		33	24.8				27.1				30.7	24.1	24.3		23.6
													29.5				25.4						26.9										26.2		32.9	24.7				27.1				30.7	24.1	24.3		23.6
													29.5				25.4						26.8										26.2		32.9	24.7				27				30.7	24.2	24.3		23.6
													29.5				25.4						26.7										26.2		32.9	24.7				27				30.7	24.2	24.3		23.6
													29.5				25.4						26.7										26.2		32.9	24.6				27				30.7	24.2	24.3		23.6
													29.5				25.4						26.6										26.2		32.9	24.6				27				30.6	24.3	24.3		23.6
													29.4				25.4						26.5										26.2		32.9	24.6				27				30.6	24.3	24.3		23.6
													29.4				25.4						26.4										26.2		32.9	24.5				27				30.6	24.3	24.3		23.6
													29.4				25.4						26.3										26.2		32.9	24.5				26.9				30.6	24.3	24.3		23.6
													29.4				25.4						26.2										26.2		32.9	24.4				26.9				30.6	24.4	24.3		23.6
													29.3				25.4						26.1										26.2		32.9	24.4				26.9				30.6	24.4	24.3		23.6
													29.3				25.3						26										26.2		32.9	24.4				26.9				30.5	24.4	24.3		23.6
													29.3				25.3						26										26.2		32.9	24.3				26.9				30.5	24.4	24.3		23.6
													29.3				25.3						25.9										26.2		32.9	24.3				26.9				30.5	24.5	24.3		23.6
													29.3				25.3						25.8										26.3		32.9	24.3				26.8				30.4	24.5	24.3		23.6
													29.3				25.3						25.7										26.2		32.9	24.2				26.8				30.4	24.5	24.3		23.6
													29.2				25.3						25.6										26.3		32.8	24.2				26.8				30.3	24.6	24.3		23.6
													29.2				25.3						25.5										26.3		32.8	24.2				26.8				30.3	24.6	24.3		23.6
													29.2				25.3						25.4										26.3		32.8	24.1				26.8				30.2	24.6	24.3		23.6
													29.2				25.3						25.3										26.3		32.8	24.1				26.8				30.2	24.6	24.3		23.6
													29.2				25.3						25.2										26.3		32.8	24.1				26.8				30.1	24.7	24.3		23.6
													29.1				25.3						25.1										26.3		32.8	24				26.7				30.1	24.7	24.3		23.6
													29.1				25.3						25.1										26.3		32.8	24				26.7				30	24.7	24.3		23.6
													29.1				25.3						25										26.3		32.8	23.9				26.7				30	24.7	24.3		23.6
													29.1				25.3						24.9										26.3		32.8	23.9				26.7				29.9	24.8	24.3		23.6
													29.1				25.3						24.8										26.3		32.8	23.9				26.7				29.9	24.8	24.3		23.6
													29				25.2						24.7										26.3		32.8	23.8				26.7				29.9	24.8	24.3		23.6
													29				25.2						24.6										26.3		32.8	23.8				26.6				29.8	24.9	24.3		23.6
													29				25.2						24.5										26.3		32.8	23.8				26.6				29.8	24.9	24.3		23.6
													29				25.2						24.4										26.3		32.8	23.7				26.6				29.7	24.9	24.3		23.6
													28.9				25.2						24.3										26.3		32.8	23.7				26.6				29.7	24.9	24.3		23.6
													28.9				25.2						24.3										26.3		32.8	23.7				26.6				29.6	25	24.3		23.6
													28.9				25.2						24.2										26.3		32.8	23.6				26.6				29.6	25	24.3		23.6
													28.9				25.2						24										26.3		32.8	23.6				26.5				29.6	25	24.3		23.6
													28.9				25.2						23.9										26.3		32.8	23.5				26.5				29.5	25	24.3		23.6
													28.8				25.2						23.8										26.3		32.8	23.5				26.5				29.5	25.1	24.3		23.6
													28.8				25.2						23.7										26.3		32.7	23.5				26.5				29.4	25.1	24.3		23.6
													28.8				25.2						23.6										26.3		32.7	23.4				26.5				29.4	25.1	24.3		23.6
													28.8				25.2						23.5										26.3		32.7	23.4				26.5				29.3	25.2	24.3		23.6
													28.8				25.3						23.4										26.3		32.7	23.4				26.4				29.3	25.2	24.3		23.6
													28.8				25.3						23.3										26.3		32.7	23.3				26.4				29.2	25.2	24.3		23.6
													28.7				25.3						23.2										26.3		32.7	23.3				26.4				29.2	25.2	24.3		23.6
													28.7				25.3						23.1										26.3		32.7	23.3				26.4				29.1	25.3	24.3		23.6
													28.7				25.3						23										26.3		32.7	23.2				26.4				29.1	25.3	24.3		23.6
													28.7				25.4						22.9										26.3		32.7	23.2				26.4				29.1	25.3	24.3		23.6
													28.6				25.4						22.8										26.3		32.7	23.1				26.4				29	25.3	24.3		23.6
													28.6				25.4						22.7										26.3		32.7	23.1				26.3				29	25.4	24.3		23.6
													28.6				25.4						22.6										26.3		32.7	23.1				26.3				28.9	25.4	24.3		23.6
													28.6				25.5						22.5										26.3		32.7	23				26.3				28.9	25.4	24.3		23.6
													28.6				25.5						22.4										26.3		32.7	23				26.3				28.8	25.5	24.3		23.6
													28.5				25.5						22.4										26.3		32.7	23				26.3				28.8	25.5	24.3		23.6
													28.5				25.5						22.4										26.3		32.7	22.9				26.3				28.7	25.5	24.3		23.6
													28.5				25.5						22.4										26.3		32.7	22.9				26.2				28.7	25.5	24.3		23.6
													28.5				25.6						22.4										26.3		32.7	22.9				26.2				28.6	25.6	24.3		23.6
													28.5				25.6						22.4										26.3		32.7	22.8				26.2				28.6	25.6	24.3		23.6
													28.4				25.6						22.4										26.3		32.7	22.8				26.2				28.6	25.6	24.3		23.6
													28.4				25.6						22.5										26.3		32.7	22.7				26.2				28.5	25.7	24.3		23.6
													28.4				25.7						22.5										26.3		32.7	22.7				26.2				28.5	25.7	24.3		23.6
													28.4				25.7						22.5										26.3		32.8	22.7				26.1				28.4	25.7	24.3		23.6
													28.4				25.7						22.5										26.3		32.8	22.6				26.1				28.4	25.7	24.3		23.6
													28.3				25.7						22.5										26.2		32.8	22.6				26.1				28.3	25.8	24.3		23.6
													28.3				25.7						22.5										26.2		32.8	22.6				26.1				28.3	25.8	24.3		23.6
													28.3				25.7						22.5										26.2		32.8	22.5				26.1				28.2	25.8	24.3		23.6
													28.3				25.7						22.5										26.2		32.8	22.5				26.1				28.2	25.8	24.3		23.6
													28.3				25.7						22.5										26.2		32.8	22.5				26.1				28.2	25.9	24.3		23.6
													28.2				25.6						22.5										26.2		32.8	22.4				26				28.1	25.9	24.3		23.6
													28.2				25.6						22.5										26.2		32.8	22.4				26				28.1	25.9	24.3		23.6
													28.2				25.6						22.5										26.2		32.8	22.4				26				28	26	24.3		23.6
													28.2				25.6						22.6										26.1		32.8	22.3				26				28	26	24.3		23.6
													28.2				25.6						22.6										26.1		32.8	22.3				26				27.9	26	24.3		23.6
													28.2				25.6						22.6										26.1		32.8	22.3				26				27.9	26	24.3		23.6
													28.1				25.6						22.6										26.1		32.8	22.3				25.9				27.8	26.1	24.3		23.6
													28.1				25.5						22.6										26.1		32.8	22.3				25.9				27.8	26.1	24.3		23.6
													28.1				25.5						22.6										26.1		32.8	22.3				25.9				27.7	26.1	24.3		23.6
													28.1				25.5						22.6										26.1		32.8	22.3				25.9				27.7	26.1	24.3		23.6
													28				25.5						22.6										26.1		32.8	22.3				25.9				27.7	26.2	24.3		23.6
													28				25.5						22.6										26.1		32.8	22.3				25.9				27.6	26.2	24.3		23.6
													28				25.5						22.6										26		32.8	22.2				25.8				27.6	26.2	24.3		23.6
													28				25.4						22.6										26		32.8	22.2				25.8				27.5	26.3	24.3		23.6
													28.1				25.4						22.7										26		32.8	22.2				25.8				27.4	26.3	24.3		23.6
													28.1				25.4						22.7										26		32.8	22.2				25.8				27.3	26.3	24.3		23.6
													28.1				25.4						22.7										26		32.8	22.2				25.8				27.2	26.3	24.3		23.6
													28.1				25.4						22.7										26		32.8	22.2				25.8				27.2	26.4	24.3		23.6
													28.1				25.4						22.7										26		32.8	22.2				25.8				27.1	26.4	24.3		23.6
													28				25.4						22.7										26		32.8	22.2				25.7				27	26.4	24.3		23.6
													28				25.3						22.7										26		32.8	22.1				25.7				26.9	26.4	24.2		23.6
													28				25.3						22.7										25.9		32.9	22.1				25.7				26.8	26.5	24.2		23.6
													27.9				25.3						22.7										25.9		32.9	22.1				25.7				26.8	26.5	24.2		23.6
													27.9				25.3						22.7										25.9		32.9	22.1				25.7				26.7	26.5	24.2		23.6
													27.9				25.3						22.7										25.9		32.9	22.1				25.7				26.6	26.6	24.2		23.6
													27.9				25.3						22.7										25.9		32.9	22.1				25.6				26.5	26.6	24.1		23.6
													27.8				25.2						22.8										25.9		32.9	22.1				25.6				26.5	26.6	24.1		23.6
													27.8				25.2						22.8										25.9		32.9	22				25.6				26.4	26.6	24.1		23.6
													27.8				25.2						22.8										25.9		32.9	22				25.6				26.3	26.7	24.1		23.6
													27.7				25.2						22.8										25.8		32.9	22				25.6				26.2	26.7	24.1		23.6
													27.7				25.2						22.8										25.8		32.9	22				25.6				26.1	26.7	24		23.6
													27.7				25.2						22.8										25.8		32.9	22				25.6				26.1	26.7	24		23.6
													27.6				25.1						22.8										25.8		32.9	22				25.6				26	26.8	24		23.6
													27.6				25.1						22.8										25.8		32.9	22				25.6				25.9	26.8	24		23.6
													27.6				25.1						22.8										25.8		32.9	22				25.6				25.8	26.8	24		23.6
													27.6				25.1						22.9										25.8		32.9	21.9				25.6				25.8	26.9	24		23.6
													27.5				25.1						22.9										25.8		32.9	21.9				25.6				25.7	26.9	23.9		23.6
													27.5				25.1						22.9										25.8		32.9	21.9				25.7				25.6	26.9	23.9		23.6
													27.5				25						22.9										25.8		32.9	21.9				25.7				25.5	26.9	23.9		23.6
													27.4				25						22.9										25.7		32.9	22				25.7				25.4	27	23.9		23.6
													27.4				25						23										25.7		32.9	22				25.8				25.4	27	23.9		23.6
													27.4				25						23										25.7		32.9	22				25.8				25.3	27	23.8		23.6
													27.3				25						23										25.7		32.9	22.1				25.9				25.2	27.1	23.8		23.6
													27.3				25						23										25.7		32.9	22.1				26				25.1	27.1	23.8		23.6
													27.3				24.9						23										25.7		32.9	22.2				26.1				25	27.1	23.8		23.6
													27.2				24.9						23.1										25.7		32.9	22.2				26.1				25	27.1	23.8		23.6
													27.2				24.9						23.1										25.7		32.9	22.2				26.2				24.9	27.2	23.7		23.6
													27.2				24.9						23.1										25.6		32.9	22.3				26.3				24.8	27.2	23.7		23.6
													27.1				24.9						23.1										25.6		32.9	22.3				26.4				24.7	27.2	23.7		23.6
													27.1				24.9						23.2										25.6		32.9	22.4				26.6				24.7	27.2	23.7		23.6
													27.1				24.9						23.2										25.6		33	22.4				26.7				24.6	27.3	23.7		23.6
													27.1				24.8						23.2										25.6		33	22.4				26.8				24.5	27.3	23.6		23.6
													27				24.8						23.2										25.6		33	22.5				26.9				24.4	27.3	23.6		23.6
													27				24.8						23.2										25.6		33	22.5				27.1				24.3	27.4	23.6		23.6
													27				24.8						23.2										25.6		33	22.5				27.2				24.3	27.4	23.6		23.6
													26.9				24.8						23.3										25.6		33	22.6				27.3				24.2	27.4	23.6		23.6
													26.9				24.8						23.3										25.5		33	22.6				27.5				24.1	27.4	23.5		23.6
													26.9				24.7						23.3										25.5		33	22.7				27.6				24	27.5	23.5		23.6
													26.8				24.7						23.3										25.5		33	22.7				27.8				24	27.5	23.5		23.6
													26.8				24.7						23.3										25.5		33	22.7				28				23.9	27.5	23.5		23.6
													26.8				24.7						23.4										25.5		33	22.8				28.1				23.8	27.6	23.5		23.6
													26.8				24.7						23.4										25.5		33	22.8				28.3				23.7	27.6	23.5		23.6
													26.7				24.7						23.4										25.5		33	22.9				28.5				23.7	27.6	23.4		23.6
													26.7				24.6						23.4										25.5		33	22.9				28.7				23.6	27.7	23.4		23.6
													26.7				24.6						23.5										25.5		33	22.9				28.9				23.5	27.7	23.4		23.6
													26.6				24.6						23.5										25.4		33	23				29.1				23.4	27.7	23.4		23.6
													26.6				24.6						23.5										25.4		33	23				29.3				23.3	27.7	23.4		23.6
													26.6				24.6						23.5										25.4		33	23.1				29.5				23.3	27.7	23.3		23.6
													26.5				24.6						23.5										25.4		33	23.1				29.7				23.2	27.7	23.3		23.6
													26.5				24.6						23.6										25.4		33	23.1				29.9				23.1	27.7	23.3		23.6
													26.5				24.5						23.6										25.4		33	23.2				30.1				23	27.7	23.3		23.6
													26.4				24.5						23.6										25.4		33	23.2				30.3				22.9	27.7	23.3		23.6
													26.4				24.5						23.6										25.4		33	23.3				30.6				22.9	27.7	23.2		23.6
													26.4				24.5						23.7										25.4		33	23.3				30.8				22.8	27.6	23.2		23.6
													26.3				24.5						23.7										25.3		33	23.3				31				22.7	27.6	23.2		23.6
													26.3				24.5						23.7										25.3		33	23.4				31.3				22.6	27.6	23.2		23.6
													26.3				24.4						23.8										25.3		33	23.4				31.5				22.6	27.6	23.2		23.6
													26.3				24.4						23.8										25.3		33	23.5				31.7				22.5	27.6	23.2		23.7
													26.2				24.4						23.9										25.3		33.1	23.5				31.9				22.4	27.6	23.1		23.7
													26.2				24.4						23.9										25.3		33.1	23.5				32.2				22.3	27.6	23.1		23.7
													26.2				24.4						24										25.3		33.1	23.6				32.4				22.3	27.6	23.1		23.7
													26.1				24.4						24										25.3		33.1	23.6				32.6				22.2	27.6	23.1		23.7
													26.1				24.4						24.1										25.3		33.1	23.7				32.9				22.2	27.6	23.1		23.8
													26.1				24.3						24.1										25.2		33.1	23.7				33.1				22.2	27.6	23		23.8
													26				24.3						24.1										25.2		33.1	23.7				33.3				22.1	27.6	23		23.8
													26				24.3						24.2										25.2		33.1	23.8				33.5				22.1	27.6	23		23.8
													26				24.3						24.2										25.2		33.1	23.8				33.8				22.1	27.6	23		23.8
													26				24.3						24.3										25.2		33.1	23.8				34				22.1	27.6	23		23.9
													25.9				24.3						24.3										25.2		33.1	23.9				34.2				22.1	27.6	22.9		23.9
													25.9				24.2						24.4										25.2		33.1	23.9				34.5				22.1	27.6	22.9		23.9
													25.9				24.2						24.4										25.2		33.1	24				34.7				22.1	27.6	22.9		23.9
													25.8				24.2						24.4										25.1		33.1	24				34.9				22.2	27.6	22.9		23.9
													25.8				24.2						24.5										25.1		33.1	24				35.1				22.2	27.6	22.9		24
													25.8				24.2						24.5										25.1		33.1	24.1				35.4				22.2	27.6	22.9		24
													25.7				24.2						24.6										25.1		33.1	24.1				35.6				22.3	27.6	22.8		24
													25.7				24.2						24.6										25.1		33.1	24.2				35.8				22.4	27.6	22.8		24
													25.7				24.1						24.7										25.1		33.1	24.2				36				22.4	27.6	22.8		24.1
													25.6				24.1						24.7										25.1		33.1	24.2				36.3				22.5	27.6	22.8		24.1
													25.6				24.1						24.8										25.1		33.1	24.3				36.5				22.6	27.6	22.8		24.1
													25.6				24.1						24.8										25.1		33.1	24.3				36.7				22.7	27.6	22.7		24.1
													25.5				24.1						24.8										25.1		33.1	24.4				37				22.8	27.5	22.7		24.1
													25.5				24.1						24.9										25.1		33.1	24.4				37.2				22.9	27.5	22.7		24.2
													25.5				24.1						24.9										25.1		33.1	24.4				37.4				23	27.5	22.7		24.2
													25.5				24						25										25.1		33.1	24.5				37.6				23.1	27.5	22.7		24.2
													25.4				24						25										25.1		33.1	24.5				37.9				23.2	27.5	22.6		24.2
													25.4				24						25										25.1		33.1	24.6				38.1				23.3	27.5	22.6		24.2
													25.4				24						25.1										25		33.1	24.6				38.3				23.4	27.5	22.6		24.3
													25.3				24						25.1										25		33.2	24.6				38.6				23.5	27.5	22.6		24.3
													25.3				24						25.2										25		33.2	24.7				38.8				23.7	27.5	22.6		24.3
													25.3				24						25.2										25		33.2	24.7				39				23.8	27.5	22.5		24.3
													25.3				24						25.3										25		33.2	24.8				39.2				23.9	27.5	22.5		24.3
													25.3				23.9						25.3										25		33.2	24.8				39.5				24	27.5	22.5		24.4
													25.3				23.9						25.4										25		33.2	24.8				39.7				24.1	27.5	22.5		24.4
													25.3				23.9						25.4										25		33.2	24.9				39.9				24.2	27.5	22.5		24.4
													25.3				23.9						25.4										25		33.2	24.9				40.2				24.3	27.5	22.4		24.4
													25.3				23.9						25.5										25		33.2	24.9				40.4				24.5	27.5	22.4		24.4
													25.3				23.9						25.5										25		33.2	25				40.6				24.6	27.5	22.4		24.5
													25.3				23.9						25.6										25		33.2	25				40.8				24.7	27.5	22.4		24.5
													25.3				23.9						25.6										25		33.2	25.1				41.1				24.8	27.5	22.4		24.5
													25.3				23.8						25.7										25		33.2	25.1				41.3				24.9	27.5	22.4		24.5
													25.4				23.8						25.7										25		33.2	25.1				41.5				25	27.5	22.3		24.5
													25.4				23.8						25.7										25		33.2	25.2				41.8				25.1	27.5	22.3		24.6
													25.4				23.8						25.8										25		33.2	25.2				42				25.2	27.5	22.3		24.6
													25.4				23.8						25.8										25		33.2	25.3				42.2				25.4	27.5	22.3		24.6
													25.4				23.8						25.9										25		33.2	25.3				42.4				25.5	27.5	22.3		24.6
													25.4				23.8						25.9										24.9		33.2	25.3				42.7				25.6	27.5	22.2		24.7
													25.4				23.8						26										24.9		33.2	25.4				42.9				25.7	27.5	22.2		24.7
													25.4				23.7						26										24.9		33.2	25.4				43.1				25.8	27.5	22.2		24.7
													25.4				23.7						26										24.9		33.2	25.5				43.4				25.9	27.4	22.2		24.7
													25.4				23.7						26										24.9		33.2	25.5				43.6				26	27.4	22.2		24.7
													25.4				23.7						26										24.9		33.2	25.5				43.8				26.2	27.4	22.1		24.8
													25.5				23.7						26										24.9		33.2	25.6				44				26.3	27.4	22.1		24.8
													25.5				23.7						25.9										24.9		33.2	25.6				44.3				26.4	27.4	22.1		24.8
													25.5				23.7						26										24.9		33.2	25.7				44.5				26.5	27.4	22.1		24.8
													25.5				23.7						26										24.9		33.2	25.7				44.7				26.6	27.4	22.1		24.8
													25.5				23.6						26										24.9		33.3	25.7				44.9				26.7	27.4	22		24.9
													25.5				23.6						26										24.9		33.3	25.8				45.2				26.8	27.4	22		24.9
													25.5				23.6						26										24.9		33.3	25.8				45.4				27	27.4	22		24.9
													25.5				23.6						26										24.9		33.3	25.9				45.6				27.1	27.4	22		24.9
													25.5				23.6						25.9										24.9		33.3	25.9				45.9				27.2	27.4	22		24.9
													25.5				23.6						26										24.9		33.3	25.9				46.1				27.3	27.4	22		24.9
													25.4				23.6						25.9										24.9		33.3	26				46.3				27.4	27.4	21.9		24.9
													25.4				23.6						26										24.9		33.3	26				46.5				27.5	27.4	21.9		24.9
													25.4				23.7						25.9										24.8		33.3	26				46.8				27.6	27.4	21.9		24.9
													25.4				23.7						26										24.8		33.3	26.1				47				27.8	27.4	21.9		24.9
													25.4				23.7						25.9										24.8		33.3	26.1				47.2				27.9	27.4	21.9		24.9
													25.4				23.7						26										24.8		33.3	26.2				47.5				28	27.4	21.8		24.9
													25.4				23.7						25.9										24.8		33.3	26.2				47.7				28.1	27.4	21.8		24.9
													25.4				23.7						25.9										24.8		33.3	26.2				47.9				28.2	27.4	21.8		24.9
													25.4				23.7						25.9										24.8		33.3	26.3				48.1				28.3	27.4	21.8		24.8
													25.4				23.7						25.9										24.8		33.3	26.3				48.4				28.4	27.4	21.8		24.8
													25.3				23.7						26										24.8		33.3	26.4				48.6				28.5	27.4	21.7		24.8
													25.3				23.7						25.9										24.8		33.3	26.4				48.8				28.7	27.4	21.7		24.8
													25.3				23.7						26										24.8		33.3	26.4				49.1				28.8	27.4	21.7		24.8
													25.3				23.7						25.9										24.8		33.3	26.5				49.3				28.9	27.4	21.7		24.8
													25.3				23.7						25.9										24.8		33.3	26.5				49.5				29	27.3	21.7		24.8
													25.3				23.7						25.9										24.8		33.3	26.6				49.7				29.1	27.3	21.7		24.8
													25.3				23.8						25.9										24.8		33.3	26.6				50				29.2	27.3	21.6		24.8
													25.3				23.8						25.9										24.8		33.3	26.6				50.2				29.3	27.3	21.6		24.8
													25.3				23.8						25.9										24.8		33.3	26.7				50.4				29.5	27.3	21.6		24.8
													25.3				23.8						25.9										24.8		33.3	26.7				50.7				29.6	27.3	21.6		24.8
													25.3				23.8						25.9										24.9		33.3	26.8				50.8				29.7	27.3	21.6		24.8
													25.2				23.8						25.9										24.9		33.3	26.8				50.8				29.8	27.3	21.5		24.8
													25.2				23.8						25.9										24.9		33.3	26.8				50.7				29.9	27.3	21.5		24.8
													25.2				23.8						25.9										24.9		33.4	26.9				50.4				30	27.3	21.5		24.8
													25.2				23.8						25.9										24.9		33.4	26.9				50.2				30.1	27.3	21.5		24.8
													25.2				23.8						25.9										24.9		33.4	27				50				30.2	27.3	21.5		24.7
													25.2				23.8						25.9										24.9		33.4	27				49.8				30.4	27.3	21.4		24.7
													25.2				23.8						25.9										25		33.4	27				49.6				30.5	27.3	21.4		24.7
													25.2				23.8						25.9										25		33.4	27.1				49.4				30.6	27.3	21.4		24.7
													25.2				23.9						25.9										25		33.4	27.1				49.2				30.7	27.3	21.4		24.7
													25.2				23.9						25.9										25		33.4	27.2				48.9				30.7	27.3	21.4		24.7
													25.2				23.9						25.9										25		33.4	27.2				48.7				30.7	27.3	21.4		24.7
													25.2				23.9						25.9										25		33.4	27.2				48.5				30.7	27.3	21.3		24.7
													25.1				23.9						25.9										25		33.4	27.3				48.3				30.6	27.3	21.3		24.7
													25.1				23.9						25.9										25		33.4	27.3				48.1				30.6	27.3	21.3		24.7
													25.1				23.9						25.9										25.1		33.4	27.3				47.9				30.6	27.3	21.3		24.7
													25.1				23.9						25.9										25.1		33.4	27.4				47.7				30.5	27.3	21.3		24.7
													25.1				23.9						25.8										25.1		33.4	27.4				47.5				30.5	27.3	21.2		24.7
													25.1				23.9						25.8										25.1		33.4	27.5				47.2				30.4	27.3	21.2		24.7
													25.1				23.9						25.8										25.1		33.4	27.5				47				30.4	27.3	21.2		24.7
													25.1				23.9						25.8										25.1		33.4	27.5				46.8				30.4	27.3	21.2		24.7
													25.1				23.9						25.8										25.1		33.4	27.6				46.6				30.3	27.3	21.2		24.7
													25.1				23.9						25.8										25.2		33.4	27.6				46.4				30.3	27.2	21.1		24.7
													25.1				23.9						25.8										25.2		33.4	27.7				46.2				30.3	27.2	21.1		24.6
													25.1				24						25.8										25.2		33.4	27.7				46				30.2	27.2	21.1		24.6
													25				24						25.8										25.2		33.4	27.7				45.7				30.2	27.2	21.1		24.6
													25				24						25.8										25.2		33.4	27.8				45.5				30.1	27.2	21.1		24.6
													25				24						25.8										25.2		33.4	27.8				45.3				30.1	27.2	21		24.6
													25				24						25.8										25.2		33.4	27.9				45.1				30.1	27.2	21		24.6
													25				24						25.8										25.3		33.4	27.9				44.9				30	27.2	21		24.6
													25				24						25.8										25.3		33.4	27.9				44.7				30	27.2	21		24.6
													25				24						25.8										25.3		33.4	28				44.5				29.9	27.2	21		24.6
													25				24						25.8										25.3		33.4	28				44.3				29.9	27.2	20.9		24.6
													25				24						25.8										25.3		33.4	28.1				44				29.9	27.2	20.9		24.6
													25				24						25.7										25.3		33.4	28.1				43.8				29.8	27.2	20.9		24.6
													25				24						25.7										25.3		33.4	28.1				43.6				29.8	27.2	20.9		24.6
													24.9				24						25.7										25.3		33.4	28.2				43.4				29.8	27.2	20.9		24.6
													24.9				24						25.7										25.3		33.4	28.2				43.2				29.7	27.2	20.9		24.6
													24.9				24						25.7										25.3		33.4	28.3				43				29.7	27.2	20.8		24.6
													24.9				24.1						25.7										25.3		33.4	28.3				42.8				29.6	27.2	20.8		24.6
													24.9				24.1						25.7										25.3		33.4	28.3				42.5				29.6	27.2	20.8		24.6
													24.9				24.1						25.7										25.3		33.4	28.4				42.3				29.6	27.2	20.8		24.5
													24.9				24.1						25.7										25.3		33.4	28.4				42.1				29.5	27.2	20.8		24.5
													24.9				24.1						25.7										25.4		33.4	28.5				41.9				29.5	27.2	20.7		24.5
													24.9				24.1						25.7										25.4		33.4	28.5				41.7				29.4	27.2	20.7		24.5
													24.9				24.1						25.7										25.4		33.4	28.5				41.5				29.4	27.2	20.7		24.5
													24.9				24.1						25.7										25.4		33.4	28.6				41.3				29.4	27.2	20.7		24.5
													24.8				24.1						25.7										25.4		33.4	28.6				41.1				29.3	27.2	20.7		24.5
													24.8				24.1						25.7										25.4		33.4	28.6				40.8				29.3	27.2	20.6		24.5
													24.8				24.1						25.6										25.4		33.4	28.7				40.6				29.3	27.1	20.6		24.5
													24.8				24.1						25.6										25.4		33.4	28.7				40.4				29.2	27.1	20.6		24.5
													24.8				24.1						25.6										25.4		33.4	28.8				40.2				29.2	27.1	20.6		24.5
													24.8				24.1						25.6										25.4		33.4	28.8				40				29.1	27.1	20.6		24.5
													24.8				24.2						25.6										25.4		33.4	28.8				39.8				29.1	27.1	20.5		24.5
													24.8				24.2						25.6										25.4		33.4	28.9				39.6				29.1	27.1	20.5		24.5
													24.8				24.2						25.6										25.4		33.4	28.9				39.3				29	27.1	20.5		24.5
													24.8				24.2						25.6										25.4		33.4	29				39.1				29	27.1	20.5		24.5
													24.8				24.2						25.6										25.4		33.4	29				38.9				28.9	27.1	20.5		24.5
													24.7				24.2						25.6										25.4		33.4	29				38.7				28.8	27.1	20.5		24.5
													24.7				24.2						25.6										25.4		33.4	29.1				38.5				28.7	27.1	20.4		24.4
													24.7				24.2						25.6										25.4		33.4	29.1				38.3				28.7	27.1	20.4		24.4
													24.7				24.2						25.5										25.4		33.4	29.2				38.1				28.6	27.1	20.4		24.4
													24.7				24.2						25.5										25.4		33.4	29.2				37.8				28.5	27.1	20.4		24.4
													24.7				24.2						25.4										25.4		33.4	29.2				37.6				28.4	27.1	20.4		24.4
													24.7				24.2						25.4										25.4		33.4	29.3				37.4				28.3	27.1	20.3		24.4
													24.7				24.2						25.3										25.4		33.4	29.3				37.2				28.2	27.1	20.3		24.4
													24.7				24.2						25.2										25.4		33.4	29.4				37				28.1	27.1	20.3		24.4
													24.7				24.2						25.1										25.4		33.4	29.4				36.8				28	27.1	20.3		24.4
													24.7				24.3						25.1										25.4		33.4	29.4				36.6				27.9	27.1	20.3		24.4
													24.6				24.3						25										25.4		33.4	29.5				36.4				27.8	27.1	20.2		24.4
													24.6				24.3						24.9										25.4		33.4	29.5				36.1				27.7	27.1	20.2		24.4
													24.6				24.3						24.8										25.4		33.4	29.6				35.9				27.7	27.1	20.2		24.4
													24.6				24.3						24.8										25.4		33.4	29.6				35.7				27.6	27.1	20.2		24.4
													24.6				24.3						24.7										25.4		33.4	29.6				35.5				27.5	27.1	20.2		24.4
													24.6				24.3						24.6										25.4		33.4	29.7				35.3				27.4	27.1	20.1		24.4
													24.6				24.3						24.5										25.5		33.4	29.7				35.1				27.3	27.1	20.1		24.4
													24.6				24.3						24.5										25.5		33.4	29.8				34.9				27.2	27.1	20.1		24.4
													24.6				24.3						24.4										25.5		33.4	29.8				34.6				27.1	27.1	20.1		24.3
													24.6				24.3						24.3										25.5		33.4	29.8				34.4				27	27.1	20.1		24.3
													24.6				24.3						24.3										25.5		33.4	29.9				34.2				26.9	27.1	20.1		24.3
													24.5				24.3						24.2										25.5		33.4	29.9				34				26.8	27.1	20		24.3
													24.5				24.3						24.1										25.5		33.4	29.9				33.8				26.7	27.1	20		24.3
													24.5				24.3						24										25.5		33.4	30				33.6				26.6	27.1	20		24.3
													24.5				24.4						23.9										25.5		33.4	30				33.4				26.6	27.1	20		24.3
													24.5				24.4						23.9										25.5		33.4	30.1				33.2				26.5	27.1	20		24.3
													24.5				24.4						23.8										25.5		33.4	30.1				32.9				26.4	27.1	20		24.3
													24.5				24.4						23.7										25.5		33.4	30.1				32.7				26.3	27.1	20		24.3
													24.5				24.4						23.6										25.5		33.4	30.2				32.5				26.2	27.1	20		24.3
													24.5				24.4						23.6										25.5		33.4	30.1				32.3				26.1	27.1	20		24.3
													24.5				24.4						23.5										25.5		33.4	30				32.1				26	27.1	20		24.3
													24.5				24.4						23.4										25.5		33.4	30				31.9				25.9	27.1	20		24.3
													24.4				24.4						23.4										25.5		33.4	29.9				31.7				25.8	27.1	20		24.3
													24.4				24.4						23.3										25.5		33.4	29.8				31.4				25.7	27.1	20.1		24.3
													24.4				24.4						23.2										25.5		33.4	29.8				31.2				25.6	27.1	20.1		24.3
													24.4				24.4						23.1										25.5		33.4	29.7				31				25.5	27.1	20.1		24.3
													24.4				24.4						23										25.5		33.4	29.6				30.8				25.5	27.1	20.2		24.2
													24.4				24.4						23										25.5		33.4	29.6				30.6				25.4	27.1	20.2		24.2
													24.4				24.4						22.9										25.5		33.4	29.5				30.5				25.3	27.1	20.2		24.2
													24.4				24.5						22.8										25.5		33.4	29.4				30.3				25.2	27.1	20.3		24.2
													24.4				24.5						22.8										25.5		33.5	29.4				30.1				25.1	27.1	20.3		24.2
													24.4				24.5						22.7										25.5		33.5	29.3				29.9				25	27.1	20.3		24.2
													24.4				24.5						22.6										25.5		33.5	29.2				29.8				24.9	27.1	20.3		24.2
													24.4				24.5						22.5										25.5		33.5	29.2				29.6				24.9	27.1	20.4		24.2
													24.3				24.5						22.5										25.6		33.5	29.1				29.4				24.8	27.1	20.4		24.2
													24.3				24.5						22.4										25.6		33.5	29				29.3				24.8	27.1	20.4		24.2
													24.3				24.5						22.3										25.6		33.5	29				29.1				24.7	27.1	20.5		24.2
													24.3				24.5						22.2										25.6		33.5	28.9				29				24.7	27.1	20.5		24.2
													24.3				24.5						22.2										25.6		33.5	28.8				28.8				24.6	27.1	20.5		24.2
													24.3				24.5						22.1										25.7		33.5	28.8				28.7				24.6	27.1	20.6		24.2
													24.3				24.5						22										25.7		33.5	28.7				28.6				24.6	27.1	20.6		24.2
													24.3				24.5						21.9										25.7		33.5	28.6				28.4				24.6	27.1	20.6		24.2
													24.3				24.5						21.9										25.8		33.5	28.6				28.3				24.5	27.1	20.7		24.2
													24.3				24.5						21.8										25.8		33.6	28.5				28.2				24.5	27.1	20.7		24.1
													24.3				24.5						21.7										25.8		33.6	28.4				28.1				24.5	27.1	20.7		24.1
													24.2				24.6						21.6										25.9		33.6	28.4				28				24.5	27.1	20.8		24.1
													24.2				24.6						21.6										25.9		33.6	28.4				27.9				24.4	27.1	20.8		24.1
													24.2				24.6						21.5										25.9		33.6	28.3				27.8				24.4	27.1	20.8		24.1
													24.2				24.6						21.4										26		33.6	28.3				27.7				24.4	27.1	20.9		24.1
													24.2				24.6						21.3										26		33.6	28.2				27.6				24.4	27.1	20.9		24.1
													24.2				24.6						21.3										26		33.6	28.2				27.6				24.3	27.1	20.9		24.1
													24.2				24.6						21.2										26.1		33.6	28.2				27.5				24.3	27.1	21		24.1
													24.2				24.6						21.2										26.1		33.6	28.1				27.4				24.3	27.1	21		24.1
													24.2				24.6						21.2										26.1		33.6	28.1				27.3				24.3	27.1	21.1		24.1
													24.2				24.6						21.3										26.2		33.6	28				27.3				24.2	27.1	21.2		24.1
													24.2				24.6						21.3										26.2		33.6	28				27.2				24.2	27.1	21.3		24.1
													24.2				24.6						21.4										26.2		33.6	28				27.1				24.2	27.1	21.4		24.1
													24.2				24.6						21.4										26.3		33.7	27.9				27.1				24.1	27.1	21.5		24.1
													24.2				24.6						21.5										26.3		33.7	27.9				27				24.1	27.1	21.5		24.1
													24.2				24.6						21.6										26.3		33.7	27.9				26.9				24.1	27.1	21.6		24.1
													24.2				24.7						21.6										26.4		33.7	27.8				26.8				24.1	27.1	21.7		24.1
													24.2				24.7						21.7										26.4		33.7	27.8				26.8				24	27.1	21.8		24
													24.2				24.7						21.8										26.4		33.7	27.7				26.7				24	27.1	21.9		24
													24.2				24.7						21.8										26.5		33.7	27.7				26.6				24	27.1	22		24
													24.2				24.7						21.9										26.5		33.7	27.7				26.6				24	27.1	22		24
													24.2				24.7						22										26.5		33.7	27.6				26.5				23.9	27.1	22.1		24
													24.2				24.7						22.1										26.6		33.7	27.6				26.4				23.9	27.1	22.2		24
													24.2				24.7						22.1										26.6		33.7	27.5				26.3				23.9	27.1	22.3		24
													24.3				24.7						22.2										26.6		33.7	27.5				26.3				23.9	27.1	22.4		24
													24.2				24.7						22.3										26.7		33.7	27.5				26.2				23.8	27.1	22.5		24
													24.3				24.7						22.3										26.7		33.8	27.4				26.1				23.8	27.1	22.5		24
													24.3				24.7						22.4										26.7		33.8	27.4				26.1				23.8	27.1	22.6		24
													24.3				24.7						22.5										26.8		33.8	27.3				26				23.8	27.1	22.7		24
													24.3				24.7						22.5										26.8		33.8	27.3				25.9				23.7	27.1	22.8		24
													24.3				24.7						22.6										26.8		33.8	27.3				25.8				23.7	27.1	22.9		24
													24.3				24.7						22.7										26.9		33.8	27.2				25.8				23.7	27.1	23		24
													24.3				24.7						22.7										26.9		33.8	27.2				25.7				23.7	27.1	23		24
													24.3				24.8						22.8										26.9		33.8	27.2				25.6				23.6	27.1	23.1		24
													24.3				24.8						22.9										27		33.8	27.1				25.6				23.6	27.1	23.2		24
													24.3				24.8						22.9										27		33.8	27.1				25.5				23.6	27.1	23.3		23.9
													24.3				24.8						23										27		33.8	27				25.4				23.6	27.1	23.4		23.9
													24.3				24.8						23.1										27.1		33.8	27				25.4				23.5	27.1	23.5		23.9
													24.3				24.8						23.2										27.1		33.8	27				25.3				23.5	27.1	23.5		23.9
													24.3				24.8						23.2										27.1		33.8	26.9				25.2				23.5	27.1	23.6		23.9
													24.3				24.8						23.3										27.2		33.9	26.9				25.1				23.4	27.1	23.7		23.9
													24.3				24.8						23.4										27.2		33.9	26.8				25.1				23.4	27.1	23.8		23.9
													24.3				24.8						23.4										27.2		33.9	26.8				25				23.4	27.1	23.9		23.9
													24.3				24.8						23.5										27.3		33.9	26.8				24.9				23.4	27.1	24		23.9
													24.3				24.8						23.6										27.3		33.9	26.7				24.9				23.4	27.1	24		23.9
													24.3				24.8						23.6										27.3		33.9	26.7				24.8				23.3	27.1	24.1		23.9
													24.3				24.8						23.7										27.4		33.9	26.6				24.7				23.3	27.1	24.2		23.9
													24.3				24.8						23.8										27.4		33.9	26.6				24.6				23.3	27.1	24.3		23.9
													24.3				24.9						23.8										27.4		33.9	26.6				24.6				23.2	27.1	24.4		23.9
													24.3				24.9						23.9										27.5		33.9	26.5				24.5				23.2	27.1	24.5		23.9
													24.3				24.9						24										27.5		33.9	26.5				24.4				23.2	27.1	24.5		23.9
													24.3				24.9						24										27.5		33.9	26.4				24.4				23.2	27.1	24.6		23.9
													24.3				24.9						24.1										27.6		33.9	26.4				24.3				23.1	27.1	24.7		23.9
													24.3				24.9						24.2										27.6		33.9	26.4				24.2				23.1	27.1	24.8		23.8
													24.3				24.9						24.3										27.6		34	26.3				24.1				23.1	27.1	24.9		23.8
													24.3				24.9						24.3										27.7		34	26.3				24.1				23.1	27.1	25		23.8
													24.3				24.9						24.4										27.7		34	26.2				24				23	27.1	25		23.8
													24.3				24.9						24.5										27.7		34	26.2				23.9				23	27.1	25.1		23.8
													24.3				24.9						24.5										27.8		34	26.2				23.9				23	27.1	25.2		23.8
													24.3				24.9						24.6										27.8		34	26.1				23.8				23	27.1	25.3		23.8
													24.3				24.9						24.7										27.8		34	26.1				23.7				22.9	27.1	25.4		23.8
													24.3				24.9						24.7										27.9		34	26.1				23.6				22.9	27.1	25.5		23.8
													24.3				24.9						24.8										27.9		34	26				23.6				22.9	27.1	25.5		23.8
													24.3				25						24.9										27.9		34	26				23.5				22.9	27.1	25.6		23.8
													24.3				25						24.9										28		34	25.9				23.4				22.8	27.1	25.7		23.8
													24.3				25						25										28		34	25.9				23.4				22.8	27.1	25.8		23.8
													24.3				25						25.1										28		34	25.9				23.3				22.8	27.1	25.9		23.8
													24.3				25						25.1										28		34.1	25.8				23.2				22.8	27.1	26		23.8
													24.3				25						25.2										28		34.1	25.8				23.1				22.7	27.1	26		23.8
													24.3				25						25.3										27.9		34.1	25.7				23.1				22.7	27.1	26.1		23.8
													24.3				25						25.4										27.9		34.1	25.7				23				22.7	27.1	26.2		23.7
													24.3				25						25.4										27.8		34.1	25.7				22.9				22.7	27.1	26.3		23.7
													24.3				25						25.5										27.8		34.1	25.6				22.9				22.6	27.1	26.4		23.7
													24.4				25						25.6										27.7		34.1	25.6				22.8				22.6	27.1	26.5		23.7
													24.3				25						25.6										27.7		34.1	25.5				22.7				22.6	27.1	26.5		23.7
													24.4				25						25.7										27.6		34.1	25.5				22.6				22.5	27.1	26.6		23.7
													24.4				25						25.8										27.6		34.1	25.5				22.6				22.5	27.1	26.7		23.7
													24.4				25						25.8										27.5		34.1	25.4				22.5				22.5	27.1	26.8		23.7
													24.4				25						25.9										27.5		34.1	25.4				22.4				22.5	27.1	26.9		23.7
													24.4				25.1						26										27.5		34.1	25.3				22.4				22.4	27.1	26.9		23.7
													24.4				25.1						26										27.4		34	25.3				22.3				22.4	27.1	27		23.7
													24.4				25.1						26.1										27.4		34	25.3				22.2				22.4	27.1	27.1		23.7
													24.4				25.1						26.2										27.3		34	25.2				22.2				22.4	27.1	27.2		23.7
													24.4				25.1						26.2										27.3		34	25.2				22.1				22.3	27.1	27.3		23.7
													24.4				25.1						26.3										27.2		34	25.2				22				22.3	27.1	27.4		23.7
													24.4				25.1						26.4										27.2		34	25.1				21.9				22.3	27.1	27.5		23.7
													24.4				25.1						26.5										27.1		33.9	25.1				21.9				22.3	27.1	27.5		23.7
													24.4				25.1						26.5										27.1		33.9	25				21.8				22.2	27.1	27.6		23.7
													24.4				25.1						26.6										27		33.9	25				21.7				22.2	27.1	27.7		23.6
													24.4				25.1						26.7										27		33.9	25				21.7				22.2	27.1	27.8		23.6
													24.4				25.1						26.7										26.9		33.9	24.9				21.6				22.2	27.1	27.9		23.6
													24.4				25.1						26.8										26.9		33.9	24.9				21.5				22.1	27.1	27.9		23.6
													24.4				25.1						26.9										26.9		33.8	24.8				21.4				22.1	27.1	28		23.6
													24.4				25.2						26.9										26.8		33.8	24.8				21.4				22.1	27.1	28.1		23.6
													24.4				25.2						27										26.8		33.8	24.8				21.3				22.1	27.1	28.2		23.6
													24.4				25.3						27										26.7		33.8	24.7				21.2				22	27.1	28.3		23.6
													24.4				25.3						27										26.7		33.8	24.7				21.2				22	27.1	28.4		23.6
													24.4				25.4						27.1										26.6		33.7	24.6				21.1				22	27.1	28.4		23.6
													24.4				25.4						27.1										26.6		33.7	24.6				21				22	27.1	28.5		23.6
													24.4				25.5						27.2										26.5		33.7	24.6				20.9				21.9	27.1	28.6		23.6
													24.4				25.5						27.2										26.5		33.7	24.5				20.9				21.9	27.1	28.7		23.6
													24.4				25.6						27.3										26.4		33.7	24.5				20.8				21.9	27.1	28.8		23.6
													24.4				25.6						27.3										26.4		33.7	24.4				20.7				21.8	27.1	28.9		23.6
													24.4				25.7						27.4										26.4		33.6	24.4				20.7				21.8	27.1	28.9		23.6
													24.4				25.7						27.4										26.3		33.6	24.4				20.6				21.8	27.1	29		23.6
													24.4				25.7						27.5										26.3		33.6	24.3				20.5				21.8	27.1	29.1		23.6
													24.4				25.8						27.5										26.2		33.6	24.3				20.4				21.7	27.1	29.2		23.5
													24.4				25.8						27.6										26.2		33.6	24.3				20.4				21.7	27.1	29.3		23.5
													24.4				25.9						27.6										26.1		33.6	24.2				20.3				21.7	27.1	29.4		23.5
													24.4				25.9						27.7										26.1		33.5	24.2				20.2				21.7	27.1	29.4		23.5
													24.4				26						27.7										26		33.5	24.1				20.2				21.6	27.1	29.5		23.5
													24.4				26						27.8										26		33.5	24.1				20.1				21.6	27.1	29.6		23.5
													24.4				26.1						27.8										25.9		33.5	24.1				20				21.6	27.1	29.7		23.5
													24.4				26.1						27.9										25.9		33.5	24				20				21.6	27.1	29.8		23.5
													24.4				26.2						28										25.9		33.4	24				19.9				21.5	27.1	29.9		23.5
													24.4				26.2						28										25.9		33.4	23.9				19.9				21.5	27.1	29.9		23.5
													24.4				26.3						28.1										25.8		33.4	23.9				19.9				21.5	27.1	30		23.5
													24.4				26.3						28.1										25.8		33.4	23.9				19.9				21.5	27.1	30		23.5
													24.4				26.4						28.2										25.8		33.4	23.8				19.9				21.5	27.1	30		23.5
													24.4				26.4						28.2										25.8		33.4	23.8				19.9				21.5	27.1	30.1		23.5
													24.4				26.5						28.3										25.8		33.3	23.7				19.9				21.5	27.1	30.1		23.6
													24.4				26.5						28.3										25.9		33.3	23.7				19.9				21.4	27.1	30.1		23.6
													24.5				26.5						28.4										25.9		33.3	23.7				19.9				21.4	27.1	30.2		23.6
													24.4				26.6						28.4										25.9		33.3	23.6				20				21.4	27.1	30.2		23.6
													24.5				26.6						28.5										25.9		33.3	23.6				20				21.4	27.1	30.3		23.6
													24.5				26.7						28.5										26		33.3	23.5				20				21.4	27.1	30.3		23.6
													24.5				26.7						28.6										26		33.2	23.5				20				21.4	27.1	30.3		23.6
													24.5				26.8						28.6										26.1		33.2	23.5				20				21.4	27.1	30.4		23.6
													24.5				26.8						28.7										26.1		33.2	23.4				20				21.4	27.1	30.4		23.6
													24.5				26.9						28.7										26.2		33.2	23.4				20				21.4	27.1	30.4		23.6
													24.5				26.9						28.8										26.3		33.2	23.4				20.1				21.3	27.1	30.5		23.6
													24.5				27						28.8										26.3		33.1	23.3				20.1				21.3	27.1	30.5		23.7
													24.5				27						28.9										26.4		33.1	23.3				20.1				21.3	27.1	30.5		23.7
													24.5				27.1						28.9										26.5		33.1	23.2				20.1				21.3	27.1	30.5		23.7
													24.5				27.1						29										26.5		33.1	23.2				20.1				21.3	27.1	30.5		23.7
													24.5				27.1						29										26.6		33.1	23.2				20.1				21.3	27.1	30.5		23.7
													24.5				27.2						29.1										26.7		33.1	23.1				20.1				21.3	27.1	30.5		23.7
													24.5				27.2						29.1										26.8		33	23.1				20.1				21.3	27.1	30.5		23.7
													24.5				27.3						29.2										26.8		33	23				20.2				21.2	27.1	30.4		23.7
													24.5				27.3						29.2										26.9		33	23				20.2				21.2	27.1	30.4		23.7
													24.5				27.4						29.3										27		33	23				20.2				21.2	27.1	30.4		23.7
													24.5				27.4						29.3										27.1		33	22.9				20.2				21.2	27.1	30.4		23.8
													24.5				27.5						29.3										27.2		33	22.9				20.2				21.2	27.1	30.4		23.8
													24.5				27.5						29.3										27.3		32.9	22.8				20.2				21.2	27.1	30.3		23.8
													24.5				27.6						29.2										27.4		32.9	22.8				20.2				21.2	27.1	30.3		23.9
													24.5				27.6						29.2										27.5		32.9	22.8				20.3				21.1	27.1	30.3		23.9
													24.5				27.7						29.2										27.6		32.9	22.7				20.3				21.1	27.1	30.3		24
													24.5				27.7						29.1										27.7		32.9	22.7				20.3				21.1	27.1	30.2		24.1
													24.5				27.8						29.1										27.8		32.8	22.6				20.3				21.1	27.1	30.2		24.2
													24.5				27.8						29										27.9		32.8	22.6				20.3				21.1	27.1	30.2		24.2
													24.5				27.8						29										28		32.8	22.6				20.3				21.1	27.1	30.2		24.3
													24.5				27.9						29										28.2		32.8	22.5				20.3				21.1	27.1	30.2		24.4
													24.5				27.9						28.9										28.3		32.8	22.5				20.3				21.1	27.1	30.1		24.5
													24.5				28						28.9										28.4		32.8	22.5				20.4				21	27.1	30.1		24.6
													24.5				28						28.8										28.5		32.7	22.4				20.4				21	27.1	30.1		24.8
													24.5				28.1						28.8										28.6		32.7	22.4				20.4				21	27.1	30.1		24.9
													24.5				28.1						28.7										28.7		32.7	22.3				20.4				21	27.1	30.1		25
													24.5				28.2						28.7										28.8		32.7	22.3				20.4				21	27.1	30		25.1
													24.5				28.2						28.7										28.9		32.7	22.3				20.4				21	27.1	30		25.3
													24.5				28.3						28.6										29		32.7	22.2				20.4				21	27	30		25.4
													24.5				28.3						28.6										29.1		32.6	22.2				20.5				21	27	30		25.6
													24.5				28.4						28.5										29.3		32.6	22.1				20.5				20.9	27	29.9		25.7
													24.6				28.4						28.5										29.4		32.6	22.1				20.5				20.9	27	29.9		25.9
													24.6				28.5						28.4										29.5		32.6	22.1				20.5				20.9	27	29.9		26.1
													24.6				28.5						28.4										29.6		32.6	22				20.5				20.9	27	29.9		26.2
													24.7				28.5						28.4										29.7		32.5	22				20.5				20.9	27	29.9		26.4
													24.7				28.6						28.3										29.8		32.5	21.9				20.5				20.9	27	29.8		26.6
													24.8				28.6						28.3										30		32.5	21.9				20.5				20.9	27	29.8		26.8
													24.8				28.7						28.2										30.1		32.5	21.9				20.6				20.9	27	29.8		27
													24.9				28.7						28.2										30.3		32.5	21.8				20.6				20.8	27	29.8		27.2
													25				28.7						28.1										30.4		32.5	21.8				20.6				20.8	27	29.7		27.4
													26.2				28.8						28.1										30.6		32.4	21.7				20.6				20.8	27	29.7		27.6
													26.2				28.8						28										30.7		32.4	21.7				20.6				20.8	27	29.7		27.8
													26.1				28.8						28										30.9		32.4	21.7				20.6				20.8	27	29.7		28
													26				28.9						28										31.1		32.4	21.6				20.6				20.8	27	29.7		28.3
													26				28.9						27.9										31.2		32.4	21.6				20.7				20.8	27	29.6		28.5
													25.9				29						27.9										31.4		32.4	21.6				20.7				20.8	26.9	29.6		28.7
													25.9				29						27.8										31.6		32.3	21.5				20.7				20.8	26.9	29.6		28.9
													25.8				29						27.8										31.8		32.3	21.5				20.7				20.7	26.9	29.6		29.2
													25.8				29.1						27.8										32		32.3	21.4				20.7				20.7	26.9	29.6		29.4
													25.8				29.1						27.7										32.2		32.3	21.4				20.7				20.7	26.9	29.5		29.7
													25.8				29.1						27.7										32.4		32.3	21.4				20.7				20.7	26.9	29.5		29.9
													25.8				29.2						27.6										32.6		32.2	21.3				20.7				20.7	26.9	29.5		30.2
													25.8				29.2						27.6										32.8		32.2	21.3				20.8				20.7	26.9	29.5		30.4
													25.8				29.2						27.5										33		32.2	21.2				20.8				20.7	26.9	29.4		30.7
													25.8				29.3						27.5										33.2		32.2	21.2				20.8				20.8	26.9	29.4		30.9
													25.8				29.3						27.4										33.4		32.2	21.2				20.8				20.8	26.9	29.4		31.2
													25.8				29.3						27.4										33.6		32.2	21.1				20.8				20.8	26.9	29.4		31.5
													25.8				29.4						27.4										33.9		32.1	21.1				20.8				20.9	26.9	29.4		31.7
													25.8				29.4						27.3										34.1		32.1	21				20.8				20.9	26.9	29.3		32
													25.8				29.5						27.3										34.3		32.1	21				20.9				21	26.9	29.3		32.3
													25.9				29.5						27.2										34.6		32.1	20.9				20.9				21.1	26.9	29.3		32.6
													25.9				29.5						27.2										34.8		32.1	20.9				20.9				21.1	26.9	29.3		32.9
													25.9				29.6						27.1										35		32.1	20.8				20.9				21.2	26.8	29.3		33.1
													25.9				29.6						27.1										35.3		32	20.7				20.9				21.3	26.8	29.2		33.4
													25.9				29.6						27.1										35.5		32	20.7				20.9				21.4	26.8	29.2		33.7
													25.9				29.7						27										35.8		32	20.6				20.9				21.5	26.8	29.2		34
													25.9				29.7						27										36		32	20.6				20.9				21.6	26.8	29.2		34.3
													25.9				29.7						26.9										36.3		32	20.5				21				21.7	26.8	29.1		34.6
													26				29.8						26.9										36.6		32	20.4				21				21.9	26.8	29.1		34.9
													26				29.8						26.8										36.8		32	20.4				21				22	26.8	29.1		35.2
													26				29.8						26.8										37.1		32	20.3				21				22.1	26.8	29.1		35.5
													26				29.9						26.7										37.4		32	20.2				21				22.1	26.8	29.1		35.8
													26				29.9						26.7										37.6		32	20.2				21				22.1	26.8	29		36.1
													26				30						26.7										37.9		32	20.1				21				22.1	26.8	29		36.5
													26				30						26.6										38.2		32	20				21.1				22.1	26.8	29		36.8
													26				30						26.6										38.5		32	20				21.1				22.1	26.8	29		37.1
													26.1				30.1						26.5										38.7		31.9	19.9				21.1				22.1	26.8	28.9		37.4
													26.1				30.1						26.5										39		31.9	19.9				21.1				22.1	26.8	28.9		37.7
													26.1				30.1						26.5										39.3		31.9	19.8				21.1				22.1	26.8	28.9		38
													26.1				30.2						26.4										39.6		31.9	19.7				21.1				22.1	26.7	28.9		38.4
													26.1				30.2						26.4										39.9		31.9	19.7				21.1				22.1	26.7	28.9		38.7
													26.1				30.2						26.4										40.2		31.9	19.6				21.1				22.1	26.7	28.8		39
													26.1				30.3						26.4										40.4		31.9	19.5				21.2				22.1	26.7	28.8		39.3
													26.1				30.3						26.4										40.7		31.9	19.5				21.2				22.2	26.7	28.8		39.7
													26.2				30.3						26.4										41		31.9	19.4				21.2				22.2	26.7	28.8		40
													26.2				30.4						26.4										41.3		31.9	19.3				21.2				22.3	26.7	28.8		39.9
													26.2				30.4						26.4										41.6		31.9	19.3				21.2				22.4	26.7	28.7		39.5
													26.2				30.4						26.4										41.9		31.9	19.2				21.2				22.4	26.7	28.7		39.2
													26.2				30.5						26.5										42.2		31.9	19.2				21.2				22.5	26.7	28.7		38.8
													26.2				30.5						26.5										42.6		31.9	19.1				21.2				22.6	26.7	28.7		38.5
													26.2				30.5						26.5										42.9		31.8	19				21.3				22.6	26.7	28.6		38.1
													26.3				30.6						26.5										43.2		31.8	19				21.3				22.7	26.7	28.6		37.8
													26.3				30.6						26.6										43.5		31.8	18.9				21.3				22.8	26.7	28.6		37.4
													26.3				30.7						26.6										43.8		31.8	18.8				21.3				22.8	26.7	28.6		37.1
													26.3				30.7						26.6										44.1		31.8	18.8				21.3				22.9	26.7	28.6		36.7
													26.3				30.7						26.6										44.4		31.8	18.8				21.3				23	26.7	28.5		36.4
													26.3				30.8						26.7										44.7		31.8	18.8				21.3				23	26.6	28.5		36
													26.3				30.8						26.7										45.1		31.8	18.8				21.4				23.1	26.6	28.5		35.7
													26.3				30.8						26.7										45.4		31.8	18.8				21.4				23.2	26.6	28.5		35.3
													26.4				30.9						26.8										45.7		31.8	18.8				21.4				23.2	26.6	28.4		35
													26.4				30.9						26.8										46		31.8	18.9				21.4				23.3	26.6	28.4		34.7
													26.4				30.9						26.8										46.4		31.8	18.9				21.4				23.4	26.6	28.4		34.3
													26.4				31						26.8										46.7		31.8	18.9				21.4				23.4	26.6	28.4		34
													26.4				31						26.9										47		31.7	18.9				21.4				23.5	26.6	28.4		33.7
													26.4				31.1						26.9										47.3		31.7	19				21.4				23.6	26.6	28.3		33.3
													26.4				31.1						26.9										47.7		31.7	19				21.5				23.6	26.6	28.3		33
													26.4				31.1						26.9										48		31.7	19				21.5				23.7	26.6	28.3		32.7
													26.5				31.2						27										48.3		31.7	19				21.5				23.8	26.6	28.3		32.3
													26.5				31.2						27										48.7		31.7	19				21.5				23.8	26.6	28.3		32
													26.5				31.2						27										49		31.7	19.1				21.5				23.9	26.6	28.2		31.7
													26.5				31.3						27.1										49.3		31.7	19.1				21.5				24	26.6	28.2		31.4
													26.5				31.3						27.1										49.7		31.7	19.1				21.5				24	26.6	28.2		31.1
													26.5				31.3						27.1										50		31.7	19.1				21.6				24.1	26.6	28.2		30.7
													26.5				31.4						27.1										50.4		31.7	19.2				21.6				24.2	26.5	28.1		30.4
													26.5				31.4						27.2										50.7		31.7	19.2				21.6				24.2	26.5	28.1		30.1
													26.6				31.5						27.2										51		31.7	19.2				21.6				24.3	26.5	28.1		29.8
													26.6				31.5						27.2										51.4		31.7	19.2				21.6				24.4	26.5	28.1		29.5
													26.6				31.6						27.2										51.7		31.6	19.2				21.6				24.4	26.5	28.1		29.2
													26.6				31.7						27.3										52.1		31.6	19.3				21.6				24.5	26.5	28		28.9
													26.6				31.8						27.3										52.4		31.6	19.3				21.6				24.6	26.5	28		28.6
													26.6				31.8						27.3										52.7		31.6	19.3				21.7				24.6	26.5	28		28.3
													26.6				31.9						27.4										53.1		31.6	19.3				21.7				24.7	26.5	28		28
													26.6				32						27.4										53.4		31.6	19.4				21.7				24.8	26.5	27.9		27.7
													26.7				32.2						27.4										53.8		31.6	19.4				21.7				24.9	26.5	27.9		27.4
													26.7				32.3						27.4										53.9		31.6	19.4				21.7				24.9	26.5	27.9		27.2
													26.7				32.4						27.5										53.5		31.6	19.4				21.7				25	26.5	27.9		26.9
													26.7				32.6						27.5										53.2		31.6	19.4				21.7				25.1	26.4	27.8		26.6
													26.7				32.7						27.5										52.9		31.6	19.5				21.8				25.1	26.4	27.7		26.3
													26.7				32.9						27.5										52.6		31.6	19.5				21.8				25.2	26.4	27.7		26.1
													26.7				33						27.6										52.2		31.6	19.5				21.8				25.2	26.4	27.6		25.8
													26.7				33.2						27.6										51.9		31.5	19.5				21.8				25.3	26.4	27.6		25.6
													26.8				33.3						27.6										51.6		31.5	19.6				21.8				25.4	26.4	27.5		25.3
													26.8				33.5						27.6										51.3		31.5	19.6				21.8				25.5	26.4	27.4		25.1
													26.8				33.6						27.6										50.9		31.5	19.6				21.8				25.5	26.4	27.4		24.8
													26.8				33.8						27.6										50.6		31.5	19.6				21.8				25.6	26.4	27.3		24.6
													26.8				34						27.6										50.3		31.5	19.6				21.9				25.7	26.4	27.2		24.3
													26.8				34.2						27.6										50		31.5	19.7				21.9				25.7	26.4	27.2		24.1
													26.8				34.4						27.5										49.6		31.5	19.7				21.9				25.8	26.4	27.1		23.9
													26.8				34.5						27.5										49.3		31.5	19.7				21.9				25.9	26.3	27.1		23.6
													26.9				34.7						27.5										49		31.5	19.7				21.9				25.9	26.3	27		23.4
													26.9				34.9						27.5										48.7		31.5	19.8				21.9				26	26.3	26.9		23.2
													26.9				35.1						27.4										48.3		31.5	19.8				21.9				26.1	26.3	26.9		23
													26.9				35.3						27.4										48		31.5	19.8				22				26.1	26.3	26.8		22.8
													26.9				35.5						27.4										47.7		31.5	19.8				22				26.2	26.3	26.8		22.6
													26.9				35.8						27.4										47.3		31.4	19.8				22				26.3	26.3	26.7		22.4
													26.9				36						27.3										47		31.4	19.9				22				26.3	26.3	26.6		22.2
													26.9				36.2						27.3										46.7		31.4	19.9				22				26.4	26.3	26.6		22.1
													27				36.4						27.3										46.4		31.4	19.9				22				26.5	26.3	26.5		21.9
													27				36.6						27.3										46		31.4	19.9				22				26.5	26.3	26.4		21.7
													27				36.9						27.2										45.7		31.4	20				22				26.5	26.3	26.4		21.6
													27				37.1						27.2										45.4		31.4	20				22.1				26.5	26.3	26.3		21.4
													27				37.3						27.2										45		31.4	20				22.1				26.5	26.2	26.3		21.3
													27				37.6						27.2										44.7		31.4	20				22.1				26.5	26.2	26.2		21.2
													27				37.8						27.1										44.4		31.4	20				22.1				26.5	26.2	26.1		21
													27.1				38						27.1										44.1		31.4	20.1				25.6				26.5	26.2	26.1		20.9
													27.1				38.3						27.1										43.7		31.4	20.1				25.6				26.5	26.2	26		20.8
													27.1				38.5						27.1										43.4		31.4	20.1				25.6				26.5	26.2	26		20.7
													27.1				38.8						27										43.1		31.3	20.1				25.6				26.4	26.2	25.9		20.6
													27.1				39						27										42.8		31.3	20.2				25.7				26.4	26.2	25.8		20.5
													27.1				39.3						27										42.4		31.3	20.2				25.7				26.4	26.2	25.8		20.4
													27.1				39.6						27										42.1		31.3	20.2				25.7				26.4	26.2	25.7		20.3
													27.1				39.8						26.9										41.8		31.3	20.2				25.7				26.4	26.2	25.6		20.3
													27.2				40.1						26.9										41.4		31.3	20.2				25.7				26.4	26.2	25.6		20.2
													27.2				40.4						26.9										41.1		31.4	20.3				25.7				26.4	26.2	25.5		20.2
													27.2				40.6						26.9										40.8		31.4	20.3				25.7				26.4	26.1	25.5		20.1
													27.2				40.9						26.8										40.5		31.4	20.3				25.8				26.4	26.1	25.4		20.1
													27.2				41.2						26.8										40.1		31.4	20.3				25.8				26.4	26.1	25.3		20.1
													27.2				41.5						26.8										39.8		31.4	20.4				25.8				26.4	26.1	25.3		20.1
													27.2				41.7						26.8										39.5		31.5	20.4				25.8				26.4	26.1	25.2		20.1
													27.1				42						26.7										39.1		31.5	20.4				25.8				26.4	26.1	25.2		20.1
													27.1				42.3						26.7										38.8		31.6	20.4				25.8				26.3	26.1	25.1		20.1
													27				42.6						26.7										38.5		31.6	20.4				25.8				26.3	26.1	25		22.7
													27				42.9						26.7										38.2		31.6	20.5				25.9				26.3	26.1	25		22.6
													27				43.2						26.6										37.8		31.7	20.5				25.9				26.3	26.1	24.9		22.5
													26.9				43.5						26.6										37.5		31.7	20.5				25.9				26.3	26.1	24.9		22.5
													26.9				43.7						26.6										37.2		31.7	20.5				25.9				26.3	26.1	24.8		22.4
													26.8				44						26.6										36.9		31.8	20.6				25.9				26.3	26.1	24.7		22.4
													26.8				44.3						26.5										36.5		31.8	20.6				25.9				26.3	26	24.7		22.3
													26.7				44.6						26.5										36.2		31.8	20.6				25.9				26.3	26	24.6		22.3
													26.7				44.9						26.5										35.9		31.9	20.6				26				26.3	26	24.6		22.3
													26.6				45.2						26.5										35.6		31.9	20.6				26				26.3	26	24.5		22.3
													26.6				45.6						26.4										35.3		32	20.7				26				26.3	26	24.4		22.2
													26.6				45.9						26.4										35		32	20.7				26				26.3	26	24.4		22.2
													26.5				46.2						26.4										34.7		32	20.7				26				26.2	26	24.3		22.2
													26.5				46.5						26.4										34.4		32.1	20.7				26				26.2	26	24.2		22.2
													26.4				46.8						26.4										34.1		32.1	20.8				26				26.2	26	24.2		22.3
													26.4				47.1						26.4										33.8		32.1	20.8				26.1				26.2	26	24.1		22.3
													26.3				47.4						26.4										33.5		32.2	20.8				26.1				26.2	26	24.1		22.3
													26.3				47.7						26.4										33.2		32.2	20.8				26.1				26.2	26	24		22.3
													26.3				48						26.4										32.9		32.2	20.8				26.1				26.2	25.9	23.9		22.3
													26.2				48.4						26.5										32.6		32.3	20.9				26.1				26.2	25.9	23.9		22.3
													26.2				48.7						26.5										32.3		32.3	20.9				26.1				26.2	25.9	23.8		22.3
													26.1				49						26.5										32		32.4	20.9				26.1				26.2	25.9	23.8		22.3
													26.1				49.3																31.7		32.4	20.9				26.2				26.2	25.9	23.7		22.3
													26				49.6																31.5		32.4	21				26.2				26.2	25.9	23.6		22.3
													26				50																31.2		32.5	21				26.2				26.2	25.9	23.6		22.3
[truncated: 1,448 more rows]

## Sheet: Fig2B Lpp+14
Measurements from Lpp+14 cells
23.8	28.1	25	29.4	28.3	28.9	26	32	28.9	29	30.9	30.7	26.5	27.6
23.8	28.1	25	29.4	28.3	28.9	25.9	32	28.9	29	30.9	30.7	26.5	27.6
23.8	28.1	25	29.4	28.2	28.9	25.9	32	28.9	29	30.9	30.7	26.5	27.6
23.9	28.1	25	29.4	28.2	28.9	25.8	32	28.9	29	30.9	30.7	26.4	27.6
23.9	28.1	25	29.4	28.1	28.9	25.8	32	28.9	29	30.8	30.7	26.4	27.6
23.9	28.1	25	29.4	28.1	28.9	25.7	32	28.9	29	30.8	30.6	26.4	27.7
23.9	28.1	25	29.4	28.1	28.9	25.7	32	28.9	29	30.8	30.6	26.4	27.7
23.9	28.1	25.1	29.4	28.1	29	25.7	32	28.9	28.9	30.8	30.6	26.4	27.7
23.9	28.1	25.1	29.4	28.1	29	25.7	32	28.9	28.9	30.8	30.6	26.4	27.6
23.9	28.1	25.1	29.3	28	29	25.6	31.9	28.9	28.9	30.8	30.6	26.4	27.7
23.9	28.1	25.1	29.3	28	29	25.6	31.9	28.9	28.9	30.7	30.5	26.4	27.7
24	28.1	25.2	29.3	28	29	25.6	31.9	28.9	28.9	30.7	30.5	26.4	27.7
24	28.1	25.2	29.3	28	29	25.6	31.9	28.8	28.9	30.7	30.5	26.4	27.7
24	28.1	25.2	29.3	28	29	25.6	31.9	28.8	28.9	30.7	30.5	26.4	27.7
24	28.1	25.2	29.3	28	29	25.6	31.9	28.8	28.9	30.7	30.5	26.4	27.7
24	28.1	25.3	29.3	28	29	25.6	31.9	28.8	28.9	30.7	30.5	26.4	27.7
24	28.1	25.3	29.3	28	29	25.6	31.9	28.8	28.9	30.6	30.4	26.4	27.7
24	28.1	25.3	29.3	27.9	29	25.6	31.9	28.8	28.9	30.6	30.4	26.4	27.7
24	28.1	25.3	29.3	27.9	29	25.6	31.9	28.8	28.9	30.6	30.4	26.4	27.7
24.1	28.1	25.4	29.3	27.9	29	25.6	31.9	28.8	28.9	30.6	30.4	26.4	27.7
24.1	28.1	25.4	29.3	27.9	29	25.6	31.9	28.8	28.9	30.6	30.4	26.4	27.7
24.1	28.1	25.4	29.2	27.9	29	25.6	31.9	28.8	28.9	30.6	30.4	26.4	27.7
24.1	28.1	25.5	29.2	27.9	29	25.6	31.9	28.8	28.9	30.5	30.3	26.4	27.7
24.1	28.1	25.5	29.2	27.9	29	25.6	31.9	28.8	28.9	30.5	30.3	26.4	27.7
24.1	28.1	25.5	29.2	27.8	29	25.6	31.9	28.7	28.8	30.5	30.3	26.4	27.7
24.1	28.1	25.5	29.2	27.8	29	25.5	31.9	28.7	28.8	30.5	30.3	26.4	27.7
24.1	28.1	25.5	29.2	27.8	29	25.5	31.9	28.7	28.8	30.5	30.3	26.4	27.7
24.2	28.1	25.6	29.2	27.8	29	25.5	31.8	28.7	28.8	30.4	30.3	26.4	27.7
24.2	28.1	25.6	29.2	27.8	29	25.5	31.8	28.7	28.8	30.4	30.2	26.4	27.7
24.2	28.1	25.6	29.2	27.8	29	25.5	31.8	28.7	28.8	30.4	30.2	26.4	27.7
24.2	28.1	25.7	29.2	27.8	29	25.5	31.8	28.7	28.8	30.4	30.2	26.4	27.7
24.2	28.1	25.7	29.2	27.8	29	25.5	31.8	28.7	28.8	30.4	30.2	26.4	27.7
24.2	28.1	25.7	29.2	27.7	29	25.5	31.8	28.7	28.8	30.4	30.2	26.4	27.7
24.2	28.1	25.7	29.2	27.7	29	25.5	31.8	28.7	28.8	30.3	30.1	26.4	27.7
24.2	28.1	25.8	29.1	27.7	29	25.5	31.8	28.7	28.8	30.3	30.1	26.4	27.7
24.3	28.1	25.8	29.1	27.7	29	25.5	31.8	28.7	28.8	30.3	30.1	26.4	27.7
24.3	28.1	25.8	29.1	27.7	29	25.5	31.8	28.7	28.8	30.3	30.1	26.4	27.7
24.3	28.1	25.8	29.1	27.7	29	25.5	31.8	28.6	28.8	30.3	30.1	26.4	27.7
24.3	28.1	25.9	29.1	27.7	29	25.5	31.8	28.6	28.8	30.3	30.1	26.4	27.7
24.3	28.1	25.9	29.1	27.7	29	25.5	31.8	28.6	28.8	30.2	30	26.4	27.7
24.3	28.1	25.9	29.1	27.6	29	25.5	31.8	28.6	28.7	30.2	30	26.4	27.7
24.3	28.1	25.9	29.1	27.6	29	25.5	31.8	28.6	28.7	30.2	30	26.4	27.7
24.3	28.1	26	29.1	27.6	29	25.4	31.8	28.6	28.7	30.2	30	26.4	27.7
24.4	28.1	26	29.1	27.6	29	25.4	31.8	28.6	28.7	30.2	30	26.4	27.7
24.4	28.1	26	29.1	27.6	29	25.4	31.8	28.6	28.7	30.2	29.9	26.4	27.7
24.4	28.1	26	29.1	27.6	29	25.4	31.8	28.6	28.7	30.1	29.9	26.4	27.7
24.4	28.1	26.1	29	27.6	29.1	25.4	31.7	28.6	28.7	30.1	29.9	26.4	27.7
24.4	28.1	26.1	29	27.6	29.1	25.4	31.7	28.6	28.7	30.1	29.9	26.4	27.7
24.4	28.1	26.1	29	27.5	29.1	25.4	31.7	28.6	28.7	30.1	29.9	26.4	27.7
24.4	28.1	26.1	29	27.5	29.1	25.4	31.7	28.5	28.7	30.1	29.9	26.4	27.7
24.4	28.1	26.2	29	27.5	29.1	25.4	31.7	28.5	28.7	30.1	29.8	26.4	27.7
24.5	28.1	26.2	29	27.5	29.1	25.4	31.7	28.5	28.7	30	29.8	26.4	27.7
24.5	28.1	26.2	29	27.5	29.1	25.4	31.7	28.5	28.7	30	29.8	26.4	27.7
24.5	28.1	26.2	29	27.5	29.1	25.4	31.7	28.5	28.7	30	29.8	26.4	27.7
24.5	28.1	26.3	29	27.5	29.1	25.4	31.7	28.5	28.7	30	29.8	26.4	27.7
24.5	28.1	26.3	29	27.5	29.1	25.4	31.7	28.5	28.7	30	29.8	26.4	27.7
24.5	28.1	26.3	29	27.4	29.1	25.4	31.7	28.5	28.6	30	29.7	26.4	27.7
24.5	28.1	26.3	29	27.4	29.1	25.4	31.7	28.5	28.6	29.9	29.7	26.4	27.7
24.5	28.1	26.4	28.9	27.4	29.1	25.4	31.7	28.5	28.6	29.9	29.7	26.4	27.7
24.6	28.1	26.4	28.9	27.4	29.1	25.3	31.7	28.5	28.6	29.9	29.7	26.4	27.7
24.6	28.1	26.4	28.9	27.4	29.1	25.3	31.7	28.5	28.6	29.9	29.7	26.4	27.7
24.6	28.1	26.4	28.9	27.4	29.1	25.3	31.7	28.4	28.6	29.9	29.7	26.3	27.7
24.6	28.1	26.5	28.9	27.4	29.1	25.3	31.7	28.4	28.6	29.9	29.6	26.3	27.7
24.6	28.1	26.5	28.9	27.4	29.1	25.3	31.7	28.4	28.6	29.8	29.6	26.3	27.7
24.6	28.1	26.5	28.9	27.3	29.1	25.3	31.6	28.4	28.6	29.8	29.6	26.3	27.7
24.6	28.1	26.5	28.9	27.3	29.1	25.3	31.6	28.4	28.6	29.8	29.6	26.3	27.7
24.6	28.1	26.6	28.9	27.3	29.1	25.3	31.6	28.4	28.6	29.8	29.6	26.3	27.7
24.7	28.1	26.6	28.9	27.3	29.1	25.3	31.6	28.4	28.6	29.8	29.5	26.3	27.7
24.7	28.1	26.6	28.9	27.3	29.1	25.3	31.6	28.4	28.6	29.8	29.5	26.3	27.7
24.7	28.1	26.6	28.9	27.3	29.1	25.3	31.6	28.4	28.6	29.7	29.5	26.3	27.7
24.7	28.1	26.7	28.8	27.3	29.1	25.3	31.6	28.4	28.6	29.7	29.5	26.3	27.7
24.7	28.1	26.7	28.8	27.3	29.1	25.3	31.6	28.4	28.6	29.7	29.5	26.3	27.7
24.7	28.1	26.7	28.8	27.2	29.1	25.3	31.6	28.4	28.6	29.7	29.5	26.3	27.7
24.7	28.1	26.8	28.8	27.2	29.1	25.3	31.6	28.3	28.5	29.7	29.4	26.3	27.7
24.7	28.1	26.8	28.8	27.2	29.1	25.3	31.6	28.3	28.5	29.7	29.4	26.3	27.7
24.8	28.1	26.8	28.8	27.2	29.1	25.3	31.6	28.3	28.5	29.6	29.4	26.3	27.7
24.8	28.1	26.8	28.8	27.2	29.1	25.2	31.6	28.3	28.5	29.6	29.4	26.3	27.7
24.8	28.1	26.9	28.8	27.2	29.1	25.2	31.6	28.3	28.5	29.6	29.4	26.3	27.7
24.8	28.1	26.9	28.8	27.2	29.1	25.2	31.6	28.3	28.5	29.6	29.4	26.3	27.7
24.8	28.1	26.9	28.8	27.1	29.1	25.2	31.6	28.3	28.5	29.6	29.3	26.3	27.7
24.8	28.1	26.9	28.8	27.1	29.1	25.2	31.6	28.3	28.5	29.5	29.3	26.3	27.7
24.8	28.1	27	28.8	27.1	29.1	25.2	31.6	28.3	28.5	29.5	29.3	26.3	27.7
24.8	28.1	27	28.7	27.1	29.1	25.2	31.6	28.3	28.5	29.5	29.3	26.3	27.7
24.9	28.1	27	28.7	27.1	29.1	25.2	31.5	28.3	28.5	29.5	29.3	26.3	27.7
24.9	28.1	27	28.7	27.1	29.2	25.2	31.5	28.3	28.5	29.5	29.3	26.3	27.7
24.9	28.1	27.1	28.7	27.1	29.2	25.2	31.5	28.3	28.5	29.5	29.2	26.3	27.7
24.9	28.1	27.1	28.7	27.1	29.2	25.2	31.5	28.2	28.5	29.4	29.2	26.3	27.7
24.9	28.1	27.1	28.7	27.1	29.2	25.2	31.5	28.2	28.5	29.4	29.2	26.3	27.7
24.9	28.1	27.1	28.7	27	29.2	25.2	31.5	28.2	28.5	29.4	29.2	26.3	27.7
24.9	28.1	27.2	28.7	27	29.2	25.2	31.5	28.2	28.4	29.4	29.2	26.3	27.7
24.9	28.1	27.2	28.7	27	29.2	25.2	31.5	28.2	28.4	29.4	29.1	26.3	27.7
25	28.1	27.2	28.7	27	29.2	25.2	31.5	28.2	28.4	29.4	29.1	26.3	27.7
25	28.1	27.2	28.7	27	29.2	25.1	31.5	28.2	28.4	29.3	29.1	26.3	27.7
25	28.1	27.2	28.7	27	29.2	25.1	31.5	28.2	28.4	29.3	29.1	26.3	27.7
25	28.1	27.2	28.6	27	29.2	25.1	31.5	28.2	28.4	29.3	29.1	26.3	27.7
25	28.1	27.2	28.6	27	29.2	25.1	31.5	28.2	28.4	29.3	29.1	26.3	27.7
25	28.1	27.2	28.6	26.9	29.2	25.1	31.5	28.2	28.4	29.3	29	26.3	27.7
25	28.1	27.2	28.6	26.9	29.2	25.1	31.5	28.2	28.4	29.3	29	26.3	27.7
25	28.1	27.2	28.6	26.9	29.2	25.1	31.5	28.1	28.4	29.2	29	26.3	27.7
25.1	28.1	27.2	28.6	26.9	29.2	25.1	31.5	28.1	28.4	29.2	29	26.3	27.7
25.1	28.1	27.2	28.6	26.9	29.2	25.1	31.5	28.1	28.4	29.2	29	26.3	27.7
25.1	28.1	27.2	28.6	26.9	29.2	25.1	31.4	28.1	28.4	29.2	29	26.3	27.7
25.1	28.1	27.2	28.6	26.9	29.2	25.1	31.4	28.1	28.4	29.2	28.9	26.3	27.7
25.1	28.1	27.2	28.6	26.9	29.2	25.1	31.4	28.1	28.4	29.2	28.9	26.3	27.7
25.1	28.1	27.2	28.6	26.8	29.2	25.1	31.4	28.1	28.4	29.1	28.9	26.3	27.7
25.1	28.1	27.2	28.6	26.8	29.2	25.1	31.4	28.1	28.4	29.1	28.9	26.3	27.7
25.1	28.1	27.2	28.6	26.8	29.2	25.1	31.4	28.1	28.3	29.1	28.9	26.3	27.7
25.1	28.1	27.2	28.5	26.8	29.2	25.1	31.4	28.1	28.3	29.1	28.9	26.3	27.7
25.2	28.1	27.2	28.5	26.8	29.2	25.1	31.4	28.1	28.3	29.1	28.9	26.3	27.7
25.2	28.1	27.2	28.5	26.8	29.2	25	31.4	28.1	28.3	29.1	28.9	26.3	27.7
25.2	28.1	27.2	28.5	26.8	29.2	25	31.4	28	28.3	29	28.9	26.3	27.7
25.2	28.1	27.2	28.5	26.8	29.2	25	31.4	28	28.3	29	28.9	26.3	27.7
25.2	28.1	27.2	28.5	26.7	29.2	25	31.4	28	28.3	29	28.9	26.3	27.7
25.2	28.2	27.2	28.5	26.7	29.2	25	31.4	28	28.3	29	28.9	26.3	27.7
25.2	28.2	27.2	28.5	26.7	29.2	25	31.4	28	28.3	29	28.9	26.3	27.7
25.3	28.2	27.2	28.5	26.7	29.2	25	31.4	28	28.3	29	28.9	26.3	27.7
25.3	28.2	27.2	28.5	26.7	29.2	25	31.4	28	28.3	28.9	28.9	26.3	27.7
25.3	28.2	27.2	28.5	26.7	29.2	25	31.4	28	28.3	28.9	28.9	26.3	27.7
25.3	28.2	27.2	28.5	26.7	29.2	25	31.4	28	28.3	28.9	28.9	26.3	27.7
25.3	28.2	27.2	28.4	26.6	29.2	25	31.3	28	28.3	28.9	28.9	26.3	27.7
25.4	28.2	27.2	28.4	26.6	29.2	25	31.3	28	28.3	28.9	28.9	26.2	27.7
25.4	28.2	27.2	28.4	26.6	29.2	25	31.3	28	28.3	28.9	28.9	26.2	27.7
25.4	28.2	27.2	28.4	26.6	29.2	25	31.3	28	28.2	28.8	28.9	26.2	27.7
25.4	28.2	27.2	28.4	26.6	29.3	25	31.3	28	28.2	28.8	28.9	26.2	27.7
25.5	28.2	27.2	28.4	26.6	29.3	25	31.3	28	28.2	28.8	28.9	26.2	27.7
25.5	28.2	27.2	28.4	26.6	29.3	25	31.3	28	28.2	28.8	28.9	26.2	27.7
25.5	28.2	27.2	28.4	26.6	29.3	24.9	31.3	28	28.2	28.8	28.9	26.2	27.7
25.5	28.2	27.2	28.4	26.5	29.3	24.9	31.3	28	28.2	28.8	28.9	26.2	27.7
25.6	28.2	27.2	28.4	26.5	29.3	24.9	31.3	28	28.2	28.7	28.9	26.2	27.7
25.6	28.2	27.2	28.4	26.5	29.3	24.9	31.3	28	28.2	28.7	28.9	26.2	27.7
25.6	28.2	27.2	28.4	26.5	29.3	24.9	31.3	28	28.2	28.7	28.9	26.2	27.7
25.6	28.2	27.2	28.3	26.4	29.3	24.9	31.3	28	28.2	28.7	28.9	26.2	27.7
25.7	28.2	27.2	28.4	26.4	29.3	24.9	31.3	28	28.2	28.7	28.9	26.2	27.7
25.7	28.2	27.2	28.4	26.4	29.3	24.9	31.3	28	28.2	28.6	28.9	26.2	27.7
25.7	28.2	27.2	28.4	26.4	29.3	24.9	31.3	28	28.2	28.6	28.9	26.2	27.7
25.7	28.2	27.2	28.4	26.4	29.3	24.9	31.3	28.1	28.2	28.6	28.9	26.2	27.7
25.8	28.2	27.2	28.4	26.3	29.3	24.9	31.3	28.1	28.2	28.6	28.9	26.2	27.7
25.8	28.2	27.2	28.4	26.3	29.3	24.9	31.3	28.1	28.2	28.6	28.9	26.2	27.7
25.8	28.2	27.2	28.4	26.3	29.3	24.9	31.2	28.1	28.1	28.6	28.9	26.2	27.7
25.8	28.2	27.2	28.4	26.3	29.3	24.9	31.2	28.1	28.1	28.5	28.9	26.2	27.7
25.9	28.2	27.2	28.4	26.2	29.3	24.9	31.2	28.1	28.1	28.5	28.9	26.2	27.7
25.9	28.2	27.2	28.4	26.2	29.3	24.9	31.2	28.1	28.1	28.5	28.9	26.2	27.7
25.9	28.2	27.2	28.4	26.2	29.3	24.9	31.2	28.1	28.1	28.5	28.9	26.2	27.7
25.9	28.2	27.2	28.4	26.2	29.3	24.8	31.2	28.1	28.1	28.5	28.9	26.2	27.7
26	28.2	27.2	28.4	26.1	29.3	24.8	31.2	28.1	28.1	28.5	28.9	26.2	27.7
26	28.2	27.2	28.4	26.1	29.3	24.8	31.2	28.1	28.1	28.4	28.9	26.2	27.7
26	28.2	27.2	28.4	26.1	29.3	24.8	31.2	28.1	28.1	28.4	28.9	26.2	27.7
26	28.2	27.2	28.4	26.1	29.3	24.8	31.2	28.1	28.1	28.4	28.9	26.2	27.7
26.1	28.2	27.2	28.4	26	29.3	24.8	31.2	28.1	28.1	28.4	28.9	26.2	27.7
26.1	28.2	27.2	28.5	26	29.3	24.8	31.2	28.1	28	28.4	28.9	26.2	27.7
26.1	28.2	27.2	28.5	26	29.3	24.8	31.2	28.1	28	28.4	28.9	26.2	27.7
26.1	28.2	27.2	28.5	26	29.3	24.8	31.2	28.1	28	28.3	29	26.2	27.7
26.2	28.2	27.2	28.5	26	29.3	24.8	31.2	28.2	28	28.3	28.9	26.2	27.7
26.2	28.2	27.2	28.5	26	29.3	24.8	31.2	28.2	28	28.3	29	26.2	27.7
26.2	28.3	27.2	28.5	26	29.3	24.8	31.2	28.2	28	28.3	29	26.2	27.7
26.2	28.3	27.2	28.5	26	29.3	24.8	31.2	28.2	28	28.3	29	26.2	27.7
26.3	28.3	27.2	28.5	26	29.3	24.8	31.1	28.2	28	28.3	29	26.2	27.7
26.3	28.3	27.2	28.5	26	29.3	24.8	31.1	28.2	28	28.2	29	26.2	27.7
26.3	28.3	27.2	28.5	26	29.3	24.8	31.1	28.2	28	28.2	29	26.2	27.7
26.3	28.3	27.2	28.5	26	29.3	24.7	31.1	28.2	27.9	28.2	29	26.2	27.7
26.4	28.3	27.2	28.5	26	29.3	24.7	31.1	28.2	27.9	28.2	29	26.2	27.7
26.4	28.3	27.2	28.5	26	29.3	24.7	31.1	28.2	27.9	28.2	29	26.2	27.7
26.4	28.3	27.2	28.5	26.1	29.2	24.7	31.1	28.2	27.9	28.2	29	26.2	27.7
26.5	28.3	27.2	28.5	26	29.2	24.7	31.1	28.2	27.9	28.1	29	26.2	27.7
26.5	28.3	27.2	28.5	26.1	29.2	24.7	31.1	28.2	27.9	28.1	29	26.2	27.7
26.5	28.3	27.2	28.5	26.1	29.2	24.7	31.1	28.2	27.9	28.1	29	26.2	27.7
26.5	28.3	27.2	28.5	26.1	29.2	24.7	31.1	28.2	27.9	28.1	29	26.2	27.7
26.5	28.3	27.2	28.6	26.1	29.2	24.7	31.1	28.2	27.9	28.1	29	26.2	27.8
26.6	28.3	27.2	28.5	26.1	29.2	24.7	31.1	28.2	27.9	28.1	29	26.2	27.8
26.6	28.3	27.2	28.5	26.1	29.2	24.7	31.1	28.3	27.8	28	29	26.2	27.8
26.6	28.3	27.2	28.5	26.1	29.2	24.7	31.1	28.3	27.8	28	29	26.2	27.8
26.6	28.3	27.2	28.6	26.1	29.1	24.7	31.1	28.3	27.8	28	29	26.2	27.8
26.6	28.3	27.2	28.6	26.1	29.1	24.7	31.1	28.3	27.8	28	29	26.2	27.8
26.6	28.3	27.2	28.6	26.1	29.1	24.7	31	28.3	27.8	28	29	26.2	27.8
26.6	28.3	27.2	28.6	26.1	29.1	24.7	31	28.3	27.8	28	29	26.2	27.9
26.6	28.3	27.2	28.6	26.1	29.1	24.7	31	28.3	27.8	27.9	29	26.2	27.9
26.6	28.2	27.2	28.6	26.1	29.1	24.6	31	28.3	27.8	27.9	29	26.2	27.9
26.6	28.2	27.2	28.6	26.1	29.1	24.6	31	28.3	27.8	27.9	29	26.2	27.9
26.6	28.2	27.2	28.6	26.1	29.1	24.6	31	28.3	27.8	27.9	29	26.2	27.9
26.6	28.2	27.2	28.6	26.1	29.1	24.6	31	28.3	27.8	27.9	29	26.2	27.9
26.6	28.2	27.2	28.6	26.1	29.1	24.6	31	28.3	27.7	27.9	29	26.2	27.9
26.6	28.2	27.2	28.6	26.1	29	24.6	31	28.3	27.7	27.8	29	26.2	28
26.6	28.2	27.2	28.6	26.1	29	24.6	31	28.3	27.7	27.8	29	26.2	28
26.6	28.2	27.2	28.6	26.1	29	24.6	30.9	28.3	27.7	27.8	29.1	26.2	28
26.6	28.2	27.2	28.6	26.1	29	24.6	30.9	28.3	27.7	27.8	29.1	26.2	28
26.6	28.2	27.2	28.6	26.1	29	24.6	30.9	28.3	27.7	27.8	29.1	26.2	28
26.7	28.2	27.2	28.6	26.1	29	24.6	30.9	28.3	27.7	27.7	29.1	26.2	28
26.7	28.2	27.1	28.6	26.1	29	24.6	30.9	28.4	27.7	27.7	29.1	26.2	28
26.7	28.2	27.1	28.6	26.1	29	24.6	30.9	28.4	27.7	27.7	29.1	26.2	28.1
26.7	28.2	27.1	28.6	26.1	29	24.6	30.9	28.4	27.7	27.7	29.1	26.2	28.1
26.7	28.2	27.1	28.6	26.1	29	24.6	30.9	28.4	27.6	27.7	29.1	26.2	28.1
26.7	28.1	27.1	28.6	26.1	28.9	24.6	30.9	28.4	27.6	27.7	29.1	26.2	28.1
26.7	28.1	27.1	28.6	26.1	28.9	24.6	30.9	28.4	27.6	27.6	29.1	26.2	28.1
26.7	28.1	27	28.6	26.1	28.9	24.5	30.9	28.4	27.6	27.6	29.1	26.2	28.1
26.7	28.1	27	28.6	26.1	28.9	24.5	30.8	28.4	27.6	27.6	29.1	26.2	28.1
26.7	28.1	27	28.6	26.1	28.9	24.5	30.8	28.4	27.6	27.6	29.1	26.2	28.2
26.7	28.1	27	28.6	26.1	28.9	24.5	30.8	28.4	27.6	27.6	29.1	26.2	28.2
26.7	28.1	27	28.6	26.1	28.9	24.5	30.8	28.4	27.6	27.6	29.1	26.2	28.2
26.7	28.1	27	28.6	26.1	28.9	24.5	30.8	28.4	27.6	27.5	29.1	26.2	28.2
26.7	28.1	27	28.6	26.1	28.9	24.5	30.8	28.4	27.6	27.5	29.1	26.2	28.2
26.7	28.1	26.9	28.6	26.1	28.9	24.5	30.8	28.4	27.5	27.5	29.1	26.2	28.2
26.7	28.1	26.9	28.6	26.1	28.8	24.5	30.8	28.4	27.5	27.5	29.1	26.2	28.2
26.7	28.1	26.9	28.6	26.1	28.8	24.5	30.8	28.4	27.5	27.5	29.1	26.2	28.3
26.7	28.1	26.9	28.6	26.1	28.8	24.5	30.8	28.4	27.5	27.5	29.1	26.2	28.3
26.8	28.1	26.9	28.6	26.1	28.8	24.5	30.8	28.5	27.5	27.5	29.1	26.2	28.3
26.8	28.1	26.9	28.6	26.1	28.8	24.5	30.7	28.5	27.5	27.5	29.1	26.2	28.3
26.8	28	26.9	28.6	26.1	28.8	24.5	30.7	28.5	27.5	27.5	29.1	26.2	28.3
26.8	28	26.9	28.6	26.1	28.8	24.5	30.7	28.5	27.5	27.5	29.1	26.2	28.3
26.8	28	26.8	28.6	26.1	28.8	24.5	30.7	28.5	27.5	27.5	29.1	26.2	28.4
26.8	28	26.8	28.6	26.1	28.8	24.4	30.7	28.5	27.5	27.5	29.1	26.2	28.4
26.8	28	26.8	28.6	26.1	28.8	24.4	30.7	28.5	27.5	27.5	29.1	26.2	28.4
26.8	28	26.8	28.6	26.1	28.8	24.4	30.7	28.5	27.5	27.5	29.1	26.2	28.4
26.8	28	26.8	28.6	26.1	28.8	24.4	30.7	28.5	27.5	27.5	29.1	26.2	28.4
26.8	28	26.8	28.6	26.1	28.8	24.4	30.7	28.5	27.5	27.5	29.2	26.2	28.4
26.8	28	26.8	28.6	26.1	28.8	24.4	30.7	28.5	27.5	27.5	29.1	26.2	28.4
26.8	28	26.8	28.6	26.1	28.8	24.4	30.7	28.6	27.5	27.5	29.2	26.2	28.5
26.8	28	26.8	28.6	26.1	28.8	24.4	30.6	28.6	27.5	27.5	29.2	26.2	28.5
26.8	28	26.7	28.6	26.1	28.8	24.4	30.6	28.6	27.5	27.5	29.2	26.2	28.5
26.8	28	26.7	28.6	26.1	28.8	24.4	30.6	28.6	27.5	27.5	29.2	26.2	28.5
26.8	28	26.7	28.6	26.1	28.8	24.4	30.6	28.6	27.5	27.5	29.2	26.2	28.5
26.8	28	26.7	28.6	26.1	28.8	24.4	30.6	28.6	27.5	27.5	29.2	26.2	28.5
26.9	27.9	26.7	28.6	26.1	28.8	24.4	30.6	28.6	27.5	27.5	29.2	26.2	28.5
26.9	27.9	26.7	28.6	26.1	28.8	24.5	30.6	28.6	27.5	27.5	29.2	26.2	28.6
26.9	27.9	26.7	28.6	26.1	28.8	24.5	30.6	28.6	27.5	27.5	29.2	26.2	28.6
26.9	27.9	26.7	28.6	26.1	28.8	24.5	30.6	28.6	27.5	27.5	29.2	26.2	28.6
26.9	27.9	26.6	28.6	26.1	28.8	24.5	30.6	28.6	27.5	27.5	29.2	26.2	28.6
26.9	27.9	26.6	28.6	26.1	28.8	24.5	30.6	28.7	27.5	27.5	29.2	26.2	28.6
26.9	27.9	26.6	28.6	26.1	28.7	24.5	30.6	28.7	27.5	27.5	29.2	26.2	28.6
26.9	27.9	26.6	28.6	26.1	28.8	24.5	30.6	28.7	27.5	27.5	29.2	26.2	28.6
26.9	27.9	26.6	28.6	26.1	28.7	24.5	30.5	28.7	27.5	27.5	29.2	26.2	28.7
26.9	27.9	26.6	28.6	26.1	28.7	24.5	30.5	28.7	27.5	27.5	29.2	26.2	28.7
26.9	27.9	26.6	28.6	26.1	28.7	24.5	30.5	28.7	27.5	27.5	29.2	26.2	28.7
26.9	27.8	26.6	28.6	26.1	28.7	24.5	30.5	28.7	27.5	27.5	29.2	26.2	28.7
26.9	27.8	26.5	28.6	26.1	28.7	24.5	30.5	28.7	27.5	27.5	29.2	26.2	28.7
26.9	27.8	26.5	28.6	26.1	28.7	24.5	30.5	28.7	27.5	27.5	29.2	26.2	28.7
26.9	27.8	26.5	28.6	26.1	28.7	24.5	30.5	28.7	27.5	27.5	29.2	26.2	28.7
26.9	27.8	26.5	28.7	26.2	28.7	24.5	30.5	28.7	27.5	27.5	29.2	26.3	28.8
26.9	27.8	26.5	28.7	26.1	28.7	24.5	30.5	28.8	27.5	27.5	29.2	26.3	28.8
26.9	27.7	26.5	28.7	26.2	28.7	24.5	30.5	28.8	27.5	27.5	29.2	26.3	28.8
26.9	27.7	26.5	28.7	26.2	28.7	24.5	30.5	28.8	27.5	27.5	29.2	26.3	28.8
27	27.7	26.5	28.7	26.2	28.7	24.5	30.5	28.8	27.5	27.5	29.2	26.3	28.8
27	27.7	26.5	28.7	26.2	28.7	24.5	30.5	28.8	27.5	27.6	29.2	26.3	28.8
27	27.7	26.4	28.7	26.2	28.7	24.5	30.5	28.8	27.5	27.6	29.2	26.3	28.8
27	27.7	26.4	28.7	26.2	28.7	24.5	30.5	28.8	27.5	27.6	29.2	26.3	28.9
27	27.6	26.4	28.7	26.2	28.7	24.5	30.5	28.8	27.5	27.6	29.3	26.3	28.9
27	27.6	26.4	28.7	26.2	28.7	24.5	30.5	28.8	27.5	27.6	29.3	26.4	28.9
27	27.6	26.4	28.7	26.2	28.7	24.5	30.5	28.8	27.5	27.6	29.3	26.4	28.9
27	27.6	26.4	28.7	26.2	28.7	24.5	30.5	28.8	27.5	27.6	29.3	26.4	28.9
27	27.6	26.4	28.7	26.2	28.7	24.5	30.5	28.9	27.5	27.6	29.3	26.4	28.9
27	27.6	26.4	28.7	26.2	28.7	24.5	30.5	28.9	27.5	27.6	29.3	26.4	29
27	27.5	26.3	28.7	26.2	28.7	24.5	30.5	28.9	27.5	27.6	29.3	26.4	29
27	27.5	26.3	28.7	26.2	28.7	24.5	30.5	28.9	27.5	27.6	29.3	26.4	29
27	27.5	26.3	28.7	26.2	28.6	24.5	30.5	28.9	27.5	27.6	29.3	26.4	29
27	27.5	26.3	28.7	26.2	28.7	24.5	30.5	28.9	27.5	27.6	29.3	26.5	29
27	27.5	26.3	28.7	26.2	28.6	24.5	30.5	28.9	27.5	27.6	29.3	26.5	29
27	27.5	26.3	28.7	26.2	28.6	24.5	30.5	28.9	27.5	27.6	29.3	26.5	29
27	27.5	26.3	28.7	26.2	28.6	24.5	30.5	28.9	27.5	27.6	29.3	26.5	29
27.1	27.4	26.3	28.7	26.2	28.6	24.5	30.5	28.9	27.5	27.6	29.3	26.5	29.1
27.1	27.4	26.3	28.7	26.2	28.6	24.5	30.5	28.9	27.5	27.6	29.3	26.5	29.1
27.1	27.4	26.2	28.7	26.2	28.6	24.6	30.5	29	27.5	27.6	29.3	26.5	29.1
27.1	27.4	26.2	28.7	26.2	28.6	24.6	30.5	29	27.5	27.6	29.3	26.5	29.1
27.1	27.4	26.2	28.7	26.2	28.6	24.6	30.5	29	27.5	27.7	29.3	26.5	29.1
27.1	27.4	26.2	28.7	26.2	28.6	24.6	30.5	29	27.5	27.7	29.3	26.6	29.1
27.1	27.3	26.2	28.7	26.2	28.6	24.6	30.5	29	27.5	27.7	29.3	26.6	29.2
27.1	27.3	26.2	28.7	26.2	28.6	24.6	30.5	29	27.5	27.7	29.3	26.6	29.2
27.1	27.3	26.2	28.7	26.2	28.6	24.6	30.4	29	27.5	27.7	29.3	26.6	29.2
27.1	27.3	26.2	28.7	26.2	28.6	24.6	30.4	29	27.5	27.7	29.3	26.6	29.2
27.1	27.3	26.1	28.7	26.2	28.6	24.6	30.4	29	27.5	27.7	29.3	26.6	29.2
27.1	27.3	26.1	28.7	26.2	28.6	24.6	30.4	29	27.5	27.7	29.3	26.6	29.2
27.1	27.2	26.1	28.7	26.2	28.6	24.7	30.4	29.1	27.5	27.7	29.3	26.6	29.2
27.1	27.2	26.1	28.7	26.2	28.6	24.7	30.4	29.1	27.5	27.7	29.3	26.6	29.3
27.1	27.2	26.1	28.7	26.2	28.6	24.7	30.4	29.1	27.5	27.8	29.4	26.7	29.3
27.1	27.2	26.1	28.7	26.2	28.6	24.7	30.4	29.1	27.5	27.8	29.4	26.7	29.3
27.1	27.2	26.1	28.7	26.2	28.6	24.7	30.4	29.1	27.5	27.8	29.4	26.7	29.3
27.2	27.2	26.1	28.7	26.2	28.6	24.7	30.4	29.1	27.5	27.8	29.4	26.7	29.3
27.2	27.1	26.1	28.7	26.2	28.6	24.7	30.4	29.1	27.5	27.8	29.4	26.7	29.3
27.2	27.1	26.1	28.7	26.2	28.6	24.7	30.4	29.1	27.5	27.8	29.4	26.7	29.3
27.2	27.1	26.1	28.7	26.2	28.6	24.7	30.4	29.1	27.5	27.8	29.4	26.7	29.4
27.2	27.1	26.1	28.7	26.2	28.6	24.8	30.4	29.1	27.5	27.8	29.4	26.7	29.4
27.2	27.1	26.1	28.7	26.2	28.6	24.8	30.4	29.1	27.5	27.8	29.4	26.7	29.4
27.2	27.1	26.1	28.7	26.2	28.6	24.8	30.4	29.2	27.5	27.8	29.4	26.8	29.4
27.2	27	26.1	28.7	26.2	28.5	24.8	30.4	29.2	27.5	27.9	29.4	26.8	29.4
27.2	27	26.1	28.7	26.2	28.5	24.8	30.4	29.2	27.5	27.9	29.4	26.8	29.4
27.2	27	26.1	28.7	26.2	28.5	24.8	30.4	29.2	27.5	27.9	29.5	26.8	29.4
27.2	27	26.1	28.7	26.2	28.5	24.8	30.4	29.2	27.5	27.9	29.5	26.8	29.5
27.2	27	26.1	28.7	26.2	28.5	24.8	30.4	29.2	27.5	27.9	29.5	26.8	29.5
27.2	27	26.1	28.7	26.2	28.5	24.8	30.4	29.2	27.5	27.9	29.5	26.8	29.5
27.2	27	26.1	28.7	26.2	28.5	24.9	30.4	29.2	27.5	27.9	29.5	26.8	29.5
27.2	26.9	26.1	28.7	26.2	28.5	24.9	30.4	29.2	27.5	27.9	29.5	26.8	29.5
27.3	26.9	26.1	28.7	26.2	28.5	24.9	30.4	29.2	27.5	27.9	29.5	26.9	29.5
27.3	26.9	26.1	28.7	26.2	28.5	24.9	30.4	29.3	27.5	27.9	29.5	26.9	29.5
27.3	26.9	26.1	28.8	26.2	28.5	24.9	30.4	29.3	27.5	28	29.5	26.9	29.6
27.3	26.9	26.1	28.8	26.3	28.5	24.9	30.4	29.3	27.5	28	29.5	26.9	29.6
27.3	26.9	26.1	28.8	26.2	28.5	24.9	30.4	29.3	27.5	28	29.5	26.9	29.6
27.3	26.8	26.1	28.8	26.3	28.5	24.9	30.4	29.3	27.5	28	29.5	26.9	29.6
27.3	26.8	26.1	28.9	26.3	28.5	24.9	30.4	29.3	27.5	28	29.4	26.9	29.6
27.3	26.8	26.1	28.9	26.3	28.5	25	30.4	29.3	27.5	28	29.4	26.9	29.6
27.3	26.8	26.1	28.9	26.3	28.5	25	30.4	29.3	27.5	28	29.4	27	29.7
27.3	26.8	26.1	29	26.3	28.5	25	30.4	29.3	27.5	28	29.4	27	29.7
27.3	26.8	26.1	29	26.3	28.5	25	30.4	29.3	27.5	28	29.4	27	29.7
27.3	26.7	26.1	29	26.3	28.5	25	30.3	29.3	27.5	28	29.4	27	29.7
27.3	26.7	26.1	29	26.3	28.5	25	30.3	29.4	27.5	28.1	29.4	27	29.7
27.3	26.7	26.1	29.1	26.3	28.5	25	30.3	29.4	27.5	28.1	29.4	27	29.7
27.3	26.7	26.1	29.1	26.3	28.5	25	30.3	29.4	27.5	28.1	29.4	27	29.7
27.3	26.7	26.1	29.1	26.3	28.5	25	30.3	29.4	27.5	28.1	29.4	27	29.8
27.3	26.7	26.1	29.1	26.3	28.5	25	30.3	29.4	27.5	28.1	29.3	27	29.8
27.4	26.6	26.1	29.2	26.3	28.5	25.1	30.3	29.4	27.5	28.1	29.3	27.1	29.8
27.4	26.6	26.1	29.2	26.3	28.4	25.1	30.3	29.4	27.5	28.1	29.3	27.1	29.8
27.4	26.6	26.1	29.2	26.3	28.4	25.1	30.3	29.4	27.5	28.1	29.3	27.1	29.8
27.4	26.6	26.1	29.2	26.3	28.4	25.1	30.3	29.4	27.5	28.1	29.3	27.1	29.8
27.4	26.6	26.1	29.3	26.3	28.4	25.1	30.3	29.4	27.5	28.1	29.3	27.1	29.8
27.4	26.6	26.1	29.3	26.3	28.4	25.1	30.3	29.5	27.5	28.2	29.3	27.1	29.9
27.4	26.6	26.1	29.3	26.3	28.4	25.1	30.3	29.5	27.5	28.2	29.3	27.1	29.9
27.4	26.5	26.1	29.2	26.3	28.4	25.1	30.3	29.5	27.5	28.2	29.3	27.1	29.9
27.4	26.5	26.1	29.2	26.3	28.4	25.1	30.3	29.5	27.5	28.2	29.3	27.1	29.9
27.4	26.5	26.1	29.2	26.3	28.4	25.2	30.3	29.5	27.6	28.2	29.2	27.2	29.9
27.4	26.5	26.1	29.2	26.3	28.4	25.2	30.3	29.5	27.6	28.2	29.2	27.2	29.9
27.4	26.5	26.1	29.2	26.3	28.4	25.2	30.3	29.5	27.6	28.2	29.2	27.2	29.9
27.4	26.5	26.1	29.2	26.4	28.4	25.2	30.3	29.5	27.6	28.2	29.2	27.2	30
27.4	26.4	26.1	29.2	26.4	28.4	25.2	30.3	29.5	27.6	28.2	29.2	27.2	30
27.4	26.4	26.1	29.2	26.4	28.4	25.2	30.3	29.5	27.6	28.2	29.2	27.2	30
27.5	26.4	26.1	29.1	26.4	28.4	25.2	30.3	29.6	27.6	28.3	29.2	27.2	30
27.5	26.4	26.2	29.1	26.4	28.4	25.2	30.3	29.6	27.6	28.3	29.2	27.2	30
27.5	26.4	26.1	29.1	26.4	28.4	25.2	30.3	29.6	27.6	28.3	29.2	27.2	30
27.5	26.4	26.1	29.1	26.4	28.4	25.3	30.3	29.6	27.6	28.3	29.2	27.3	30
27.5	26.4	26.1	29.1	26.4	28.3	25.3	30.3	29.6	27.6	28.3	29.1	27.3	30.1
27.5	26.3	26.1	29.1	26.4	28.3	25.3	30.3	29.6	27.6	28.3	29.1	27.3	30
27.5	26.3	26.2	29.1	26.4	28.3	25.3	30.3	29.6	27.6	28.3	29.1	27.3	30
27.5	26.3	26.1	29.1	26.4	28.3	25.3	30.3	29.6	27.6	28.3	29.1	27.3	30
27.5	26.3	26.2	29	26.4	28.3	25.3	30.3	29.6	27.6	28.3	29.1	27.3	30
27.5	26.3	26.2	29	26.4	28.3	25.3	30.3	29.6	27.6	28.3	29.1	27.3	30
27.5	26.3	26.2	29	26.4	28.3	25.3	30.3	29.6	27.6	28.4	29.1	27.3	30
27.5	26.3	26.2	29	26.4	28.3	25.3	30.3	29.7	27.6	28.4	29.1	27.3	30
27.5	26.3	26.2	29	26.4	28.3	25.4	30.3	29.7	27.6	28.4	29.1	27.4	30
27.5	26.3	26.2	29	26.4	28.3	25.4	30.3	29.7	27.6	28.4	29.1	27.4	29.9
27.5	26.3	26.2	29	26.4	28.3	25.4	30.2	29.7	27.6	28.4	29	27.4	29.9
27.5	26.3	26.2	28.9	26.4	28.3	25.4	30.2	29.7	27.6	28.4	29	27.4	29.9
27.6	26.3	26.2	28.9	26.4	28.3	25.4	30.2	29.7	27.6	28.4	29	27.4	29.9
27.6	26.3	26.2	28.9	26.4	28.3	25.4	30.2	29.7	27.6	28.4	29	27.4	29.9
27.6	26.2	26.2	28.9	26.4	28.3	25.4	30.2	29.7	27.6	28.4	29	27.4	29.8
27.6	26.2	26.2	28.9	26.4	28.3	25.4	30.2	29.7	27.7	28.4	29	27.4	29.8
27.6	26.2	26.2	28.9	26.5	28.2	25.4	30.2	29.7	27.7	28.5	29	27.4	29.8
27.6	26.2	26.2	28.9	26.5	28.2	25.5	30.2	29.8	27.7	28.5	29	27.5	29.7
27.6	26.2	26.2	28.9	26.5	28.2	25.5	30.2	29.8	27.7	28.5	29	27.5	29.7
27.6	26.2	26.2	28.8	26.5	28.2	25.5	30.2	29.8	27.7	28.5	29	27.5	29.7
27.6	26.2	26.2	28.8	26.5	28.2	25.5	30.2	29.8	27.7	28.5	28.9	27.5	29.6
27.6	26.2	26.2	28.8	26.5	28.2	25.5	30.2	29.8	27.7	28.5	28.9	27.5	29.6
27.6	26.2	26.2	28.8	26.5	28.2	25.5	30.2	29.8	27.7	28.5	28.9	27.5	29.6
27.6	26.2	26.2	28.8	26.5	28.2	25.5	30.2	29.8	27.7	28.5	28.9	27.5	29.6
27.6	26.2	26.2	28.8	26.5	28.2	25.5	30.2	29.8	27.7	28.5	28.9	27.5	29.5
27.7	26.2	26.2	28.8	26.5	28.2	25.5	30.2	29.8	27.7	28.5	28.9	27.5	29.5
27.7	26.2	26.2	28.8	26.5	28.2	25.6	30.2	29.8	27.7	28.6	28.9	27.5	29.5
27.7	26.2	26.2	28.7	26.5	28.2	25.6	30.2	29.8	27.7	28.6	28.9	27.5	29.4
27.7	26.1	26.2	28.7	26.5	28.2	25.6	30.2	29.9	27.7	28.6	28.9	27.5	29.4
27.8	26.1	26.2	28.7	26.5	28.2	25.6	30.2	29.9	27.7	28.6	28.8	27.5	29.4
27.8	26.1	26.2	28.7	26.5	28.2	25.6	30.2	29.9	27.7	28.6	28.8	27.5	29.3
27.8	26.1	26.2	28.7	26.5	28.1	25.6	30.2	29.9	27.7	28.6	28.8	27.5	29.3
27.8	26.1	26.2	28.7	26.5	28.1	25.6	30.2	29.9	27.7	28.6	28.8	27.5	29.3
27.9	26.1	26.2	28.7	26.5	28.1	25.6	30.2	29.9	27.7	28.6	28.8	27.5	29.3
27.9	26.1	26.2	28.6	26.5	28.1	25.6	30.2	29.9	27.7	28.6	28.8	27.5	29.2
27.9	26.1	26.2	28.6	26.5	28.1	25.7	30.2	29.9	27.7	28.6	28.8	27.5	29.2
27.9	26.1	26.2	28.6	26.5	28.1	25.7	30.2	29.9	27.7	28.7	28.8	27.5	29.2
28	26.1	26.2	28.6	26.5	28.1	25.7	30.2	29.9	27.7	28.7	28.8	27.5	29.1
28	26.1	26.1	28.6	26.5	28.1	25.7	30.2	30	27.7	28.7	28.8	27.5	29.1
28	26.1	26.1	28.6	26.5	28.1	25.7	30.2	30	27.7	28.7	28.7	27.5	29.1
28	26.1	26.1	28.6	26.6	28.1	25.7	30.2	30	27.7	28.7	28.7	27.5	29.1
28.1	26.1	26	28.6	26.6	28.1	25.7	30.2	30	27.8	28.7	28.7	27.5	29
28.1	26.1	26	28.5	26.6	28.1	25.7	30.2	30	27.8	28.7	28.7	27.5	29
28.1	26.1	26	28.5	26.6	28.1	25.7	30.2	30	27.8	28.7	28.7	27.5	29
28.1	26.1	25.9	28.5	26.6	28.1	25.8	30.2	30	27.8	28.7	28.7	27.5	28.9
28.2	26.1	25.9	28.5	26.6	28.1	25.8	30.1	30	27.8	28.7	28.7	27.5	28.9
28.2	26.1	25.9	28.5	26.6	28	25.8	30.1	30	27.8	28.8	28.7	27.5	28.9
28.2	26.1	25.8	28.5	26.6	28	25.8	30.1	30	27.8	28.8	28.7	27.5	28.8
28.2	26.1	25.8	28.5	26.7	28	25.8	30.1	30	27.8	28.8	28.7	27.5	28.8
28.3	26.1	25.8	28.5	26.7	28	25.8	30.1	30.1	27.8	28.8	28.6	27.5	28.8
28.3	26.1	25.8	28.4	26.7	28	25.8	30.1	30.1	27.8	28.8	28.6	27.5	28.8
28.3	26.1	25.8	28.4	26.7	28	25.8	30.1	30.1	27.8	28.8	28.6	27.5	28.7
28.3	26.1	25.8	28.4	26.7	28.1	25.8	30.1	30.1	27.8	28.8	28.6	27.5	28.7
28.4	26.1	25.8	28.4	26.7	28.1	25.9	30.1	30.1	27.8	28.8	28.6	27.5	28.7
28.4	26.1	25.8	28.4	26.7	28.1	25.9	30.1	30.1	27.8	28.8	28.6	27.5	28.6
28.4	26.1	25.8	28.4	26.7	28.1	25.9	30.1	30.1	27.8	28.8	28.6	27.5	28.6
28.4	26.1	25.8	28.4	26.7	28.1	25.9	30.1	30.1	27.8	28.9	28.6	27.5	28.6
28.5	26.1	25.8	28.3	26.8	28.1	25.9	30.1	30.1	27.8	28.9	28.6	27.5	28.6
28.5	26.1	25.8	28.3	26.8	28.1	25.9	30.1	30.1	27.8	28.9	28.6	27.5	28.5
28.5	26.1	25.8	28.3	26.8	28.1	25.9	30.1	30.2	27.8	28.9	28.5	27.5	28.5
28.6	26.1	25.8	28.3	26.8	28.1	25.9	30.1	30.2	27.8	28.9	28.5	27.5	28.5
28.6	26	25.8	28.3	26.8	28.1	25.9	30.1	30.2	27.8	28.9	28.5	27.5	28.4
28.6	26	25.8	28.3	26.8	28.1	26	30.1	30.2	27.8	28.9	28.5	27.5	28.4
28.6	26	25.8	28.3	26.8	28.2	26	30.1	30.2	27.8	28.9	28.5	27.5	28.4
28.7	26	25.7	28.3	26.9	28.2	26	30.1	30.2	27.8	28.9	28.5	27.5	28.3
28.7	26	25.7	28.2	26.9	28.2	26	30.1	30.2	27.8	28.9	28.5	27.5	28.3
28.7	26	25.7	28.2	26.9	28.2	26	30.1	30.2	27.9	28.9	28.5	27.4	28.3
28.7	26	25.7	28.2	26.9	28.2	26	30.1	30.2	27.9	28.8	28.5	27.4	28.3
28.8	26	25.7	28.2	26.9	28.2	26	30.1	30.2	27.9	28.8	28.5	27.4	28.2
28.8	26	25.7	28.2	26.9	28.2	26	30.1	30.2	27.9	28.8	28.4	27.4	28.2
28.8	26	25.7	28.2	26.9	28.2	26	30.1	30.3	27.9	28.8	28.4	27.4	28.2
28.8	26	25.7	28.2	26.9	28.2	26.1	30.1	30.3	27.9	28.8	28.4	27.4	28.1
28.9	26	25.7	28.2	26.9	28.2	26.1	30.1	30.3	27.9	28.8	28.4	27.4	28.1
28.9	26	25.7	28.1	27	28.2	26.1	30.1	30.3	27.9	28.7	28.4	27.4	28.1
28.9	26	25.7	28.1	27	28.3	26.1	30.1	30.3	27.9	28.7	28.4	27.4	28.1
28.8	26	25.7	28.1	27	28.3	26.1	30.1	30.3	27.9	28.7	28.4	27.4	28
28.8	26	25.7	28.1	27	28.3	26.1	30.1	30.3	27.9	28.7	28.4	27.4	28
28.8	26	25.7	28.1	27	28.3	26.1	30.1	30.3	27.9	28.7	28.4	27.4	28
28.8	26	25.7	28.1	27	28.3	26.1	30.1	30.3	27.9	28.7	28.4	27.4	27.9
28.8	26	25.7	28.1	27	28.3	26.1	30.1	30.3	27.9	28.7	28.3	27.4	27.9
28.7	26	25.7	28.1	27.1	28.3	26.2	30.1	30.3	27.9	28.6	28.3	27.4	27.9
28.7	26	25.7	28	27.1	28.3	26.2	30.1	30.3	27.9	28.6	28.3	27.4	27.8
28.7	26	25.7	28	27.1	28.3	26.2	30.1	30.3	27.9	28.6	28.3	27.4	27.8
28.7	26	25.7	28	27.1	28.3	26.2	30.1	30.3	27.9	28.6	28.3	27.4	27.8
28.7	26	25.7	28	27.1	28.3	26.2	30.1	30.3	27.9	28.6	28.3	27.4	27.8
28.7	26	25.7	28	27.1	28.4	26.2	30.1	30.3	27.9	28.6	28.3	27.4	27.7
28.6	26	25.7	28	27.1	28.4	26.2	30.2	30.3	27.9	28.5	28.3	27.4	27.7
28.6	26	25.7	28	27.1	28.4	26.2	30.2	30.3	27.9	28.5	28.3	27.4	27.7
28.6	26	25.7	27.9	27.2	28.4	26.2	30.2	30.4	27.9	28.5	28.2	27.4	27.6
28.6	26	25.7	27.9	27.2	28.4	26.3	30.2	30.4	27.9	28.5	28.2	27.4	27.6
28.6	26	25.7	27.9	27.2	28.4	26.3	30.2	30.4	27.9	28.5	28.2	27.4	27.6
28.6	26	25.7	27.9	27.2	28.4	26.3	30.2	30.4	27.9	28.5	28.2	27.4	27.6
28.5	26	25.7	27.9	27.2	28.4	26.3	30.2	30.4	27.9	28.5	28.2	27.4	27.5
28.5	26	25.7	27.9	27.2	28.4	26.3	30.2	30.4	28	28.4	28.2	27.4	27.5
28.5	26	25.7	27.9	27.2	28.4	26.3	30.2	30.4	28	28.4	28.2	27.4	27.5
28.5	26	25.6	27.9	27.2	28.4	26.3	30.2	30.4	28	28.4	28.2	27.4	27.4
28.5	26	25.6	27.8	27.2	28.5	26.3	30.2	30.4	28	28.4	28.2	27.4	27.4
28.5	26	25.6	27.8	27.3	28.5	26.3	30.2	30.4	28	28.4	28.2	27.4	27.4
28.4	26	25.6	27.8	27.3	28.5	26.4	30.2	30.4	28	28.4	28.2	27.4	27.3
28.4	26	25.6	27.8	27.3	28.5	26.4	30.2	30.4	28	28.4	28.1	27.4	27.3
28.4	26	25.6	27.8	27.3	28.5	26.4	30.2	30.4	28	28.3	28.1	27.4	27.3
28.4	26	25.6	27.8	27.3	28.5	26.4	30.2	30.4	28	28.3	28.1	27.4	27.3
28.4	26	25.6	27.8	27.3	28.5	26.4	30.3	30.3	28	28.3	28.1	27.4	27.2
28.3	26	25.6	27.7	27.3	28.5	26.5	30.3	30.3	28	28.3	28.1	27.4	27.2
28.3	26	25.6	27.7	27.3	28.5	26.5	30.3	30.3	28	28.3	28.1	27.4	27.2
28.3	26	25.6	27.7	27.4	28.5	26.5	30.3	30.3	28	28.3	28.1	27.4	27.1
28.3	26	25.6	27.7	27.3	28.5	26.5	30.3	30.3	28	28.2	28.1	27.4	27.1
28.3	26	25.6	27.7	27.3	28.6	26.5	30.3	30.3	28	28.2	28.1	27.4	27.1
28.3	26	25.6	27.7	27.3	28.6	26.6	30.3	30.3	28	28.2	28.1	27.4	27
28.2	26	25.6	27.7	27.3	28.6	26.6	30.3	30.3	28	28.2	28.1	27.4	27
28.2	26	25.6	27.7	27.3	28.6	26.6	30.3	30.3	28	28.2	28.1	27.4	27
28.2	26	25.6	27.6	27.3	28.6	26.6	30.3	30.3	28	28.2	28.1	27.4	27
28.2	26	25.6	27.6	27.3	28.6	26.6	30.3	30.3	28	28.2	28.1	27.4	26.9
28.2	26	25.6	27.6	27.2	28.6	26.7	30.3	30.3	28	28.1	28.1	27.4	26.9
28.2	26	25.6	27.6	27.2	28.6	26.7	30.3	30.3	28	28.1	28.1	27.4	26.9
28.1	26	25.6	27.6	27.2	28.6	26.7	30.3	30.3	28	28.1	28.1	27.4	26.8
28.1	26	25.6	27.6	27.2	28.6	26.7	30.3	30.3	28	28.1	28.2	27.4	26.8
28.1	26	25.6	27.6	27.2	28.6	26.7	30.3	30.3	28	28.1	28.2	27.4	26.8
28.1	26	25.6	27.5	27.2	28.7	26.8	30.4	30.3	28	28.1	28.2	27.4	26.8
28.1	26	25.6	27.5	27.2	28.7	26.8	30.4	30.3	28	28	28.2	27.3	26.7
28.1	26	25.6	27.5	27.1	28.7	26.8	30.4	30.3	28	28	28.2	27.3	26.7
28	26	25.6	27.4	27.1	28.7	26.8	30.4	30.3	28	28	28.2	27.3	26.7
28	26	25.6	27.4	27.1	28.7	26.8	30.4	30.3	28	28	28.2	27.3	26.6
28	26	25.6	27.4	27.1	28.7	26.9	30.4	30.3	28	28	28.2	27.3	26.6
28	26	25.6	27.4	27.1	28.7	26.9	30.4	30.3	28	28	28.2	27.3	26.6
28	26	25.6	27.3	27.1	28.7	26.9	30.4	30.2	28	28	28.3	27.3	26.5
28	26	25.6	27.3	27.1	28.7	26.9	30.4	30.2	28	27.9	28.3	27.4	26.5
27.9	26	25.5	27.3	27	28.7	26.9	30.4	30.2	28	27.9	28.3	27.3	26.5
27.9	26	25.5	27.3	27	28.7	27	30.4	30.2	28	27.9	28.3	27.4	26.5
27.9	26	25.5	27.2	27	28.8	27	30.4	30.2	28	27.9	28.3	27.4	26.4
27.9	26	25.5	27.2	27	28.8	27	30.4	30.2	28	27.9	28.3	27.4	26.4
27.9	26	25.5	27.2	27	28.8	27	30.4	30.2	28	27.9	28.3	27.4	26.4
27.8	26	25.5	27.2	27	28.8	27	30.4	30.2	28	27.8	28.3	27.4	26.3
27.8	26	25.5	27.2	27	28.8	27.1	30.4	30.2	28	27.8	28.3	27.4	26.3
27.8	26	25.5	27.2	26.9	28.8	27.1	30.5	30.2	28	27.8	28.3	27.4	26.3
27.8	26	25.5	27.2	26.9	28.8	27.1	30.5	30.2	28	27.8	28.3	27.4	26.3
27.8	26	25.5	27.1	26.9	28.8	27.1	30.5	30.2	27.9	27.8	28.3	27.4	26.2
27.8	26	25.5	27.1	26.9	28.8	27.1	30.5	30.2	27.9	27.8	28.3	27.4	26.2
27.7	26	25.5	27.1	26.9	28.8	27.2	30.5	30.2	27.9	27.8	28.3	27.4	26.2
27.7	26	25.5	27.1	26.9	28.8	27.2	30.5	30.2	27.9	27.7	28.3	27.4	26.1
27.7	26	25.5	27.1	26.9	28.9	27.2	30.5	30.2	27.9	27.7	28.3	27.4	26.1
27.7	26	25.5	27.1	26.8	28.9	27.2	30.5	30.2	27.9	27.7	28.4	27.4	26.1
27.7	26	25.5	27.1	26.8	28.9	27.2	30.5	30.2	27.9	27.7	28.4	27.4	26
27.7	26	25.5	27.1	26.8	28.9	27.3	30.5	30.2	27.9	27.7	28.4	27.4	26
27.6	26	25.5	27	26.8	28.9	27.3	30.5	30.2	27.9	27.7	28.4	27.4	26
27.6	26	25.5	27	26.8	28.9	27.3	30.5	30.2	27.9	27.6	28.4	27.4	26
27.6	26	25.5	27	26.8	28.9	27.3	30.5	30.2	27.9	27.6	28.4	27.4	25.9
27.6	26	25.5	27	26.8	28.9	27.3	30.5	30.2	27.9	27.6	28.4	27.4	25.9
27.6	26	25.5	27	26.7	28.9	27.4	30.5	30.2	27.9	27.6	28.4	27.4	25.9
27.5	26	25.5	27	26.7	28.9	27.4	30.5	30.2	27.9	27.6	28.4	27.4	25.8
27.5	26	25.5	27	26.7	28.9	27.4	30.5	30.1	27.9	27.6	28.4	27.4	25.8
27.5	26	25.5	27	26.7	29	27.4	30.6	30.1	27.9	27.6	28.4	27.4	25.8
27.5	26	25.5	26.9	26.7	29	27.4	30.6	30.1	27.8	27.5	28.4	27.4	25.8
27.5	26	25.5	26.9	26.7	29	27.5	30.6	30.1	27.8	27.5	28.4	27.4	25.7
27.5	26	25.5	26.9	26.7	29	27.5	30.6	30.1	27.8	27.5	28.4	27.4	25.7
27.4	26	25.5	26.9	26.6	29	27.5	30.6	30.1	27.8	27.5	28.4	27.4	25.7
27.4	26	25.5	26.9	26.6	29	27.5	30.6	30.1	27.8	27.5	28.4	27.5	25.6
27.4	26	25.5	26.9	26.6	29	27.5	30.6	30.1	27.8	27.5	28.4	27.5	25.6
27.4	26	25.5	26.9	26.6	29	27.6	30.6	30.1	27.8	27.4	28.4	27.5	25.6
27.4	26	25.5	26.9	26.6	29	27.6	30.6	30.1	27.8	27.4	28.4	27.5	25.5
27.4	26	25.5	26.8	26.6	29	27.6	30.6	30.1	27.8	27.4	28.4	27.5	25.5
27.3	26	25.5	26.8	26.6	29	27.6	30.6	30.1	27.8	27.4	28.4	27.5	25.5
27.3	26	25.5	26.8	26.6	29.1	27.6	30.6	30.1	27.8	27.4	28.4	27.5	25.5
27.3	25.9	25.5	26.8	26.5	29.1	27.7	30.6	30.1	27.8	27.4	28.5	27.5	25.5
27.3	25.9	25.5	26.8	26.5	29.1	27.7	30.6	30.1	27.8	27.4	28.5	27.5	25.5
27.3	25.9	25.5	26.8	26.5	29.1	27.7	30.6	30.1	27.8	27.3	28.5	27.5	25.5
27.3	25.9	25.5	26.8	26.5	29.1	27.7	30.6	30.1	27.8	27.3	28.5	27.5	25.5
27.2	25.9	25.5	26.8	26.5	29.1	27.7	30.6	30.1	27.7	27.3	28.5	27.5	25.5
27.2	25.9	25.5	26.7	26.5	29.1	27.8	30.6	30.1	27.7	27.3	28.5	27.5	25.5
27.2	25.9	25.5	26.7	26.5	29.1	27.8	30.6	30.1	27.7	27.3	28.5	27.5	25.6
27.2	25.9	25.5	26.7	26.4	29.1	27.8	30.6	30.1	27.7	27.3	28.5	27.5	25.6
27.2	25.9	25.5	26.7	26.4	29.1	27.8	30.6	30.1	27.7	27.2	28.5	27.5	25.6
27.2	25.9	25.5	26.7	26.4	29.1	27.8	30.6	30.1	27.7	27.2	28.5	27.5	25.6
27.1	25.9	25.5	26.7	26.4	29.2	27.9	30.5	30	27.7	27.2	28.5	27.5	25.6
27.1	25.9	25.5	26.7	26.4	29.2	27.9	30.5	30	27.7	27.2	28.5	27.5	25.6
27.1	25.9	25.5	26.6	26.4	29.2	27.9	30.5	30	27.7	27.2	28.5	27.5	25.6
27.1	25.9	25.5	26.6	26.4	29.2	27.9	30.5	30	27.7	27.2	28.5	27.5	25.6
27.1	25.9	25.5	26.6	26.3	29.2	27.9	30.5	30	27.7	27.2	28.5	27.5	25.6
27.1	25.9	25.5	26.6	26.3	29.2	28	30.5	30	27.7	27.1	28.5	27.5	25.6
27.1	25.9	25.5	26.6	26.3	29.2	28	30.5	30	27.7	27.1	28.5	27.5	25.7
27	25.9	25.5	26.6	26.3	29.2	28	30.5	30	27.7	27.1	28.5	27.5	25.7
27	25.9	25.5	26.6	26.3	29.2	28	30.5	30	27.7	27.1	28.5	27.5	25.7
27	25.9	25.5	26.5	26.3	29.2	28.1	30.5	30	27.7	27.1	28.5	27.5	25.7
27	25.8	25.5	26.5	26.3	29.2	28.1	30.5	30	27.6	27.1	28.5	27.5	25.7
27	25.8	25.5	26.5	26.2	29.3	28.1	30.5	30	27.6	27.1	28.5	27.5	25.7
27	25.8	25.5	26.5	26.2	29.3	28.1	30.5	30	27.6	27	28.6	27.6	25.7
27	25.8	25.5	26.5	26.2	29.3	28.1	30.5	30	27.6	27	28.6	27.6	25.7
27	25.8	25.5	26.5	26.2	29.3	28.1	30.5	30	27.6	27	28.6	27.6	25.7
27	25.8	25.5	26.5	26.2	29.3	28.2	30.5	30	27.6	27	28.6	27.6	25.7
27	25.8	25.5	26.5	26.2	29.3	28.2	30.5	30	27.6	27	28.6	27.6	25.7
27	25.8	25.6	26.4	26.2	29.3	28.2	30.4	30	27.6	27	28.6	27.6	25.8
27	25.8	25.6	26.4	26.1	29.3	28.2	30.4	30	27.6	27	28.6	27.6	25.8
27	25.8	25.6	26.4	26.1	29.3	28.3	30.4	30	27.6	27	28.6	27.6	25.8
27	25.8	25.6	26.4	26.1	29.3	28.3	30.4	30	27.6	27	28.6	27.6	25.8
26.9	25.8	25.6	26.4	26.1	29.3	28.3	30.4	30	27.6	27	28.6	27.6	25.8
26.9	25.8	25.6	26.4	26.1	29.4	28.3	30.4	30	27.6	27	28.6	27.6	25.8
26.9	25.8	25.6	26.4	26.1	29.4	28.3	30.4	29.9	27.6	27	28.6	27.6	25.8
26.9	25.8	25.6	26.3	26.1	29.4	28.4	30.4	29.9	27.6	27	28.6	27.6	25.8
26.9	25.8	25.6	26.3	26	29.4	28.4	30.4	29.9	27.5	27	28.6	27.6	25.8
26.9	25.8	25.6	26.3	26	29.4	28.3	30.4	29.9	27.5	27	28.6	27.6	25.8
26.9	25.8	25.6	26.3	26	29.4	28.3	30.4	29.9	27.5	27	28.6	27.6	25.8
26.9	25.8	25.6	26.3	26	29.4	28.3	30.4	29.9	27.5	27	28.6	27.6	25.9
26.9	25.8	25.6	26.3	26	29.4	28.3	30.4	29.9	27.5	27	28.6	27.6	25.9
26.9	25.7	25.6	26.3	26	29.4	28.3	30.4	29.9	27.5	27	28.6	27.6	25.9
26.9	25.7	25.6	26.3	26	29.4	28.3	30.4	29.9	27.5	27	28.6	27.6	25.9
26.9	25.7	25.6	26.3	25.9	29.5	28.3	30.4	29.9	27.5	27	28.6	27.6	25.9
26.8	25.7	25.6	26.2	25.9	29.5	28.3	30.4	29.9	27.5	27	28.6	27.6	25.9
26.8	25.7	25.6	26.2	25.9	29.5	28.3	30.3	29.9	27.5	27	28.7	27.6	25.9
26.8	25.7	25.6	26.2	25.9	29.5	28.3	30.3	29.9	27.5	27	28.7	27.6	25.9
26.8	25.7	25.6	26.2	25.9	29.5	28.3	30.3	29.9	27.5	26.9	28.7	27.6	25.9
26.8	25.7	25.6	26.2	25.9	29.5	28.3	30.3	29.9	27.5	26.9	28.7	27.6	25.9
26.8	25.7	25.6	26.2	25.9	29.5	28.3	30.3	29.9	27.5	26.9	28.7	27.6	25.9
26.8	25.7	25.6	26.2	25.8	29.5	28.3	30.3	29.9	27.5	26.9	28.7	27.6	26
26.8	25.7	25.6	26.1	25.8	29.5	28.3	30.3	29.9	27.5	26.9	28.7	27.7	26
26.8	25.7	25.6	26.1	25.8	29.5	28.2	30.3	29.9	27.4	26.9	28.7	27.6	26
26.8	25.6	25.6	26.1	25.8	29.6	28.2	30.3	29.9	27.4	26.9	28.7	27.7	26
26.8	25.6	25.6	26.1	25.8	29.6	28.2	30.3	29.9	27.4	26.9	28.7	27.7	26
26.8	25.6	25.6	26.1	25.8	29.6	28.2	30.3	29.9	27.4	26.9	28.7	27.7	26
26.8	25.6	25.7	26.1	25.8	29.6	28.2	30.3	29.9	27.4	26.9	28.7	27.7	26
26.7	25.6	25.7	26.1	25.7	29.6	28.2	30.3	29.9	27.4	26.9	28.7	27.7	26
26.7	25.6	25.7	26.1	25.7	29.6	28.2	30.3	29.8	27.4	26.9	28.7	27.7	26
26.7	25.6	25.7	26	25.7	29.6	28.2	30.3	29.8	27.4	26.9	28.7	27.7	26
26.7	25.5	25.7	26	25.7	29.6	28.2	30.3	29.8	27.4	26.9	28.7	27.7	26.1
26.7	25.5	25.7	26	25.7	29.6	28.2	30.3	29.8	27.4	26.9	28.7	27.7	26.1
26.7	25.5	25.7	26	25.7	29.7	28.2	30.2	29.8	27.4	26.9	28.7	27.7	26.1
26.7	25.5	25.7	26	25.7	29.7	28.2	30.2	29.8	27.4	26.9	28.7	27.7	26.1
26.7	25.5	25.7	26	25.7	29.7	28.2	30.2	29.8	27.4	26.9	28.7	27.7	26.1
26.7	25.5	25.7	26	25.7	29.7	28.2	30.2	29.8	27.4	26.9	28.7	27.7	26.1
26.7	25.5	25.7	25.9	25.7	29.7	28.2	30.2	29.8	27.4	26.9	28.7	27.7	26.1
26.7	25.4	25.7	25.9	25.7	29.7	28.2	30.2	29.8	27.4	26.9	28.8	27.7	26.1
26.7	25.4	25.7	25.9	25.7	29.7	28.1	30.2	29.8	27.3	26.9	28.8	27.7	26.1
26.6	25.4	25.7	25.9	25.7	29.7	28.1	30.2	29.8	27.3	26.9	28.8	27.7	26.1
26.6	25.4	25.7	25.9	25.7	29.7	28.1	30.2	29.8	27.3	26.9	28.8	27.7	26.1
26.6	25.4	25.7	25.9	25.7	29.7	28.1	30.2	29.8	27.3	26.9	28.8	27.7	26.2
26.6	25.4	25.7	25.9	25.7	29.7	28.1	30.2	29.8	27.3	26.9	28.8	27.7	26.2
26.6	25.3	25.7	25.9	25.7	29.7	28.1	30.2	29.8	27.3	26.9	28.8	27.7	26.2
26.6	25.3	25.7	25.8	25.7	29.7	28.1	30.2	29.8	27.3	26.9	28.8	27.7	26.2
26.6	25.3	25.7	25.8	25.7	29.7	28.1	30.2	29.8	27.3	26.9	28.8	27.7	26.2
26.6	25.3	25.7	25.8	25.7	29.7	28.1	30.2	29.8	27.3	26.9	28.8	27.7	26.2
26.6	25.3	25.7	25.8	25.7	29.7	28.1	30.2	29.8	27.3	26.9	28.8	27.7	26.2
26.6	25.3	25.7	25.8	25.7	29.7	28.1	30.2	29.8	27.3	26.9	28.8	27.7	26.2
26.6	25.3	25.7	25.8	25.7	29.7	28.1	30.1	29.8	27.3	26.9	28.8	27.7	26.2
26.6	25.2	25.7	25.7	25.7	29.7	28.1	30.1	29.8	27.3	26.9	28.8	27.7	26.2
26.6	25.2	25.7	25.7	25.7	29.7	28.1	30.1	29.7	27.3	26.9	28.8	27.8	26.2
26.5	25.2	25.7	25.7	25.7	29.7	28.1	30.1	29.7	27.3	26.9	28.8	27.8	26.3
26.5	25.2	25.7	25.7	25.7	29.7	28	30.1	29.7	27.2	26.9	28.8	27.8	26.3
26.5	25.2	25.7	25.6	25.7	29.7	28	30.1	29.7	27.2	26.9	28.8	27.8	26.3
26.5	25.2	25.8	25.6	25.7	29.7	28	30.1	29.7	27.2	26.9	28.8	27.8	26.3
26.5	25.2	25.8	25.6	25.7	29.7	28	30.1	29.7	27.2	26.9	28.8	27.8	26.3
26.5	25.1	25.8	25.6	25.7	29.7	28	30.1	29.7	27.2	26.9	28.8	27.8	26.3
26.5	25.1	25.8	25.5	25.7	29.7	28	30.1	29.7	27.2	26.9	28.8	27.8	26.3
26.5	25.1	25.8	25.5	25.7	29.7	28	30.1	29.7	27.2	26.9	28.8	27.8	26.3
26.5	25.1	25.8	25.5	25.7	29.7	28	30.1	29.7	27.2	26.8	28.9	27.8	26.3
26.5	25.1	25.8	25.5	25.6	29.7	28	30.1	29.7	27.2	26.8	28.9	27.8	26.3
26.5	25.1	25.8	25.4	25.6	29.7	28	30.1	29.7	27.2	26.8	28.9	27.8	26.3
26.5	25.1	25.8	25.4	25.6	29.7	28	30.1	29.7	27.2	26.8	28.9	27.8	26.4
26.5	25	25.8	25.4	25.6	29.7	28	30.1	29.7	27.2	26.8	28.9	27.8	26.4
26.4	25	25.8	25.4	25.6	29.7	28	30.1	29.7	27.2	26.8	28.9	27.8	26.4
26.4	25	25.8	25.3	25.6	29.7	28	30	29.7	27.2	26.8	28.9	27.8	26.4
26.4	25	25.8	25.3	25.6	29.7	28	30	29.7	27.2	26.8	28.9	27.8	26.4
26.4	25	25.8	25.3	25.6	29.7	28	30	29.7	27.2	26.8	28.9	27.8	26.4
26.4	25	25.8	25.3	25.6	29.7	27.9	30	29.7	27.1	26.8	28.9	27.8	26.4
26.4	24.9	25.8	25.3	25.6	29.7	27.9	30	29.7	27.1	26.8	28.9	27.8	26.4
26.4	24.9	25.8	25.2	25.6	29.7	27.9	30	29.7	27.1	26.8	28.9	27.8	26.4
26.4	24.9	25.8	25.2	25.6	29.7	27.9	30	29.7	27.1	26.8	28.9	27.8	26.4
26.4	24.9	25.8	25.2	25.6	29.7	27.9	30	29.7	27.1	26.8	28.9	27.8	26.4
26.4	24.9	25.8	25.2	25.6	29.7	27.9	30	29.7	27.1	26.8	28.9	27.8	26.5
26.4	24.9	25.8	25.2	25.6	29.7	27.9	30	29.6	27.1	26.8	28.9	27.8	26.5
26.4	24.9	25.9	25.2	25.6	29.7	27.9	30	29.6	27.1	26.8	28.9	27.8	26.5
26.3	24.9	25.9	25.2	25.6	29.7	27.9	30	29.6	27.1	26.8	28.9	27.8	26.5
26.3	24.9	25.9	25.2	25.6	29.7	27.9	30	29.6	27.1	26.8	28.9	27.8	26.5
26.3	24.9	25.9	25.2	25.6	29.7	27.9	30	29.6	27.1	26.8	28.9	27.8	26.5
26.3	24.9	25.9	25.2	25.6	29.7	27.9	30	29.6	27.1	26.8	28.9	27.8	26.5
26.3	24.9	25.9	25.3	25.6	29.6	27.9	30	29.6	27.1	26.8	28.9	27.8	26.5
26.3	24.9	25.9	25.3	25.6	29.6	27.9	30	29.6	27.1	26.8	29	27.8	26.5
26.3	24.9	25.9	25.3	25.6	29.6	27.9	30	29.6	27.1	26.8	29	27.8	26.5
26.3	25	25.9	25.3	25.6	29.6	27.8	30	29.6	27	26.8	29	27.8	26.5
26.3	25	25.9	25.3	25.6	29.6	27.8	30	29.6	27	26.8	29	27.8	26.6
26.3	25	25.9	25.3	25.6	29.6	27.8	30	29.6	27	26.8	29	27.8	26.6
26.3	25	25.9	25.3	25.6	29.6	27.8	30	29.6	27	26.8	29	27.8	26.6
26.3	25	25.9	25.3	25.5	29.6	27.8	30	29.6	27	26.8	29	27.8	26.6
26.3	25	25.9	25.3	25.5	29.6	27.8	30	29.6	26.9	26.8	29	27.7	26.6
26.2	25	26	25.3	25.5	29.6	27.8	30	29.6	26.9	26.8	28.9	27.7	26.6
26.2	25	26	25.3	25.5	29.6	27.8	30	29.6	26.9	26.8	28.9	27.7	26.6
26.2	25	26	25.3	25.5	29.6	27.8	30	29.6	26.9	26.8	28.9	27.7	26.6
26.2	25	26	25.4	25.5	29.6	27.8	30	29.6	26.9	26.8	28.9	27.7	26.6
26.2	25	26	25.4	25.5	29.6	27.8	30	29.6	26.8	26.8	28.9	27.7	26.6
26.2	25	26	25.4	25.5	29.6	27.8	30	29.6	26.8	26.8	28.9	27.7	26.6
26.2	25	26	25.4	25.5	29.6	27.8	30	29.6	26.8	26.8	28.9	27.7	26.7
26.2	25	26	25.4	25.5	29.6	27.8	30	29.6	26.8	26.8	28.9	27.7	26.7
26.2	25	26	25.4	25.5	29.6	27.8	30	29.6	26.8	26.8	28.8	27.7	26.7
26.2	25	26	25.4	25.5	29.6	27.7	30	29.6	26.7	26.8	28.8	27.7	26.7
26.2	25	26	25.4	25.5	29.6	27.7	30	29.6	26.7	26.8	28.8	27.7	26.7
26.2	25	26	25.4	25.5	29.6	27.7	30	29.6	26.7	26.8	28.8	27.7	26.7
26.2	25.1	26	25.4	25.5	29.6	27.7	30	29.6	26.7	26.8	28.8	27.7	26.7
26.1	25.1	26.1	25.4	25.5	29.6	27.7	30	29.6	26.7	26.8	28.8	27.7	26.7
26.1	25.1	26.1	25.4	25.5	29.6	27.7	30	29.6	26.7	26.8	28.8	27.7	26.7
26.1	25.1	26.1	25.4	25.5	29.6	27.7	30	29.6	26.6	26.8	28.8	27.7	26.7
26.1	25.1	26.1	25.5	25.5	29.6	27.7	30	29.6	26.6	26.8	28.8	27.7	26.7
26.1	25.1	26.1	25.5	25.5	29.6	27.7	30	29.6	26.6	26.8	28.7	27.7	26.8
26.1	25.1	26.1	25.5	25.5	29.6	27.7	30	29.6	26.6	26.8	28.7	27.6	26.8
26.1	25.1	26.1	25.5	25.5	29.6	27.7	30	29.6	26.6	26.8	28.7	27.6	26.8
26.1	25.1	26.1	25.5	25.5	29.6	27.7	30	29.6	26.5	26.8	28.7	27.6	26.8
26.1	25.1	26.1	25.5	25.5	29.6	27.7	30	29.6	26.5	26.8	28.7	27.6	26.8
26.1	25.1	26.1	25.5	25.5	29.6	27.7	30	29.6	26.5	26.8	28.7	27.6	26.8
26.1	25.1	26.1	25.5	25.5	29.6	27.7	30	29.6	26.5	26.9	28.7	27.6	26.8
26.1	25.1	26.1	25.5	25.5	29.6	27.6	30	29.6	26.5	26.9	28.7	27.6	26.8
26.1	25.1	26.1	25.5	25.4	29.6	27.6	30	29.6	26.4	26.9	28.7	27.6	26.8
26	25.1	26.1	25.5	25.4	29.6	27.6	30	29.6	26.4	26.9	28.6	27.6	26.8
26	25.1	26.2	25.6	25.4	29.6	27.6	30	29.6	26.4	26.9	28.6	27.6	26.9
26	25.1	26.2	25.6	25.4	29.6	27.6	30	29.6	26.4	26.9	28.6	27.6	26.9
26	25.2	26.2	25.6	25.4	29.6	27.6	30	29.6	26.4	26.9	28.6	27.6	26.9
26	25.2	26.2	25.6	25.4	29.6	27.6	30	29.6	26.3	26.9	28.6	27.6	26.9
25.9	25.2	26.2	25.6	25.4	29.6	27.6	30	29.6	26.3	26.9	28.6	27.6	26.9
25.9	25.2	26.2	25.6	25.4	29.6	27.6	30	29.6	26.3	27	28.6	27.6	26.9
25.9	25.2	26.2	25.6	25.4	29.6	27.6	30	29.6	26.3	27	28.6	27.6	26.9
25.8	25.2	26.2	25.6	25.4	29.6	27.6	30	29.6	26.3	27	28.6	27.6	26.9
25.8	25.2	26.2	25.6	25.4	29.6	27.6	30	29.6	26.3	27	28.5	27.6	26.9
25.8	25.2	26.2	25.6	25.4	29.6	27.6	30	29.6	26.3	27	28.5	27.6	26.9
25.7	25.2	26.2	25.6	25.4	29.6	27.6	30	29.6	26.3	27	28.5	27.6	26.9
25.7	25.2	26.2	25.6	25.4	29.6	27.6	30	29.6	26.3	27	28.5	27.6	27
25.7	25.2	26.2	25.7	25.4	29.6	27.6	30	29.6	26.3	27	28.5	27.6	27
25.6	25.2	26.2	25.7	25.4	29.6	27.5	30	29.6	26.3	27	28.5	27.5	27
25.6	25.2	26.3	25.7	25.4	29.6	27.5	30	29.6	26.3	27	28.5	27.5	27
25.6	25.2	26.3	25.7	25.4	29.6	27.5	30	29.6	26.3	27.1	28.5	27.5	27
25.6	25.2	26.3	25.7	25.4	29.6	27.5	30	29.6	26.3	27.1	28.4	27.5	27
25.5	25.2	26.3	25.7	25.4	29.6	27.5	30	29.6	26.3	27.1	28.4	27.5	27
25.5	25.2	26.3	25.7	25.4	29.6	27.5	30	29.6	26.3	27.1	28.4	27.5	27
25.5	25.2	26.3	25.7	25.4	29.6	27.5	30	29.6	26.3	27.1	28.4	27.5	27
25.4	25.3	26.3	25.7	25.4	29.6	27.5	30	29.6	26.4	27.1	28.4	27.5	27
25.4	25.3	26.3	25.7	25.4	29.6	27.5	30	29.6	26.4	27.1	28.4	27.5	27
25.4	25.3	26.3	25.7	25.4	29.6	27.5	30	29.7	26.4	27.1	28.4	27.5	27.1
25.3	25.3	26.3	25.7	25.4	29.6	27.5	30	29.7	26.4	27.1	28.4	27.5	27.1
25.3	25.3	26.3	25.8	25.3	29.6	27.5	30	29.7	26.4	27.2	28.4	27.5	27.1
25.3	25.3	26.3	25.8	25.3	29.6	27.5	30	29.7	26.4	27.2	28.3	27.5	27.1
25.2	25.3	26.3	25.8	25.3	29.6	27.5	30	29.7	26.4	27.2	28.3	27.5	27.1
25.2	25.3	26.4	25.8	25.3	29.6	27.5	30	29.7	26.4	27.2	28.3	27.5	27.1
25.2	25.3	26.4	25.8	25.3	29.6	27.4	30	29.7	26.4	27.2	28.3	27.5	27.1
25.2	25.3	26.4	25.8	25.3	29.5	27.4	30	29.7	26.4	27.2	28.3	27.5	27.1
25.1	25.3	26.4	25.8	25.3	29.5	27.4	30	29.7	26.4	27.2	28.3	27.5	27.1
25.1	25.3	26.4	25.8	25.3	29.5	27.4	30	29.7	26.4	27.2	28.3	27.5	27.2
25.1	25.3	26.4	25.8	25.3	29.5	27.4	30	29.7	26.5	27.2	28.3	27.4	27.2
25.1	25.3	26.4	25.8	25.3	29.5	27.4	30	29.7	26.5	27.2	28.3	27.5	27.2
25	25.3	26.4	25.8	25.3	29.5	27.4	30	29.7	26.5	27.3	28.2	27.5	27.2
25	25.3	26.4	25.8	25.3	29.5	27.4	30	29.7	26.5	27.3	28.2	27.5	27.2
25	25.3	26.4	25.9	25.3	29.5	27.4	30	29.7	26.5	27.3	28.2	27.5	27.2
25	25.3	26.4	25.9	25.3	29.5	27.3	30	29.7	26.5	27.3	28.2	27.5	27.3
25	25.4	26.3	25.9	25.3	29.5	27.3	30	29.7	26.5	27.3	28.2	27.5	27.3
24.9	25.4	26.3	25.9	25.3	29.5	27.3	30	29.7	26.5	27.3	28.2	27.5	27.3
24.9	25.4	26.3	25.9	25.3	29.5	27.3	30	29.7	26.5	27.3	28.2	27.5	27.3
24.9	25.4	26.3	25.9	25.3	29.5	27.3	30	29.7	26.5	27.3	28.2	27.5	27.3
24.9	25.4	26.3	25.9	25.3	29.5	27.3	30	29.7	26.5	27.3	28.2	27.5	27.3
24.9	25.4	26.3	25.9	25.3	29.5	27.3	30	29.7	26.5	27.4	28.1	27.5	27.3
24.8	25.4	26.2	25.9	25.3	29.5	27.2	29.9	29.7	26.5	27.4	28.1	27.5	27.3
24.8	25.4	26.2	25.9	25.3	29.5	27.2	30	29.7	26.6	27.4	28.1	27.5	27.3
24.8	25.4	26.2	25.9	25.3	29.5	27.2	29.9	29.7	26.6	27.4	28.1	27.5	27.3
24.8	25.4	26.2	26	25.3	29.5	27.2	29.9	29.7	26.6	27.4	28.1	27.5	27.3
24.8	25.4	26.2	26	25.3	29.5	27.2	29.9	29.7	26.6	27.4	28.1	27.5	27.3
24.7	25.4	26.1	26	25.3	29.5	27.2	29.9	29.8	26.6	27.4	28.1	27.5	27.3
24.7	25.4	26.1	26	25.3	29.5	27.2	29.9	29.8	26.6	27.4	28.1	27.5	27.3
24.7	25.4	26.1	26	25.2	29.5	27.2	29.9	29.8	26.6	27.4	28.1	27.5	27.3
24.7	25.4	26.1	26	25.2	29.5	27.1	29.9	29.8	26.6	27.4	28	27.5	27.3
24.6	25.4	26.1	26	25.2	29.5	27.1	29.9	29.8	26.6	27.5	28	27.5	27.3
24.6	25.4	26	26	25.2	29.5	27.1	29.9	29.8	26.6	27.5	28	27.5	27.2
24.6	25.4	26	26	25.2	29.5	27.1	29.9	29.8	26.6	27.5	28	27.5	27.2
24.6	25.5	26	26	25.2	29.5	27.1	29.9	29.8	26.6	27.5	28	27.5	27.2
24.6	25.5	26	26	25.2	29.5	27.1	29.9	29.8	26.7	27.5	28	27.5	27.2
24.5	25.5	26	26	25.2	29.5	27.1	29.9	29.8	26.7	27.5	28	27.5	27.2
24.5	25.5	25.9	26	25.2	29.5	27.1	29.9	29.8	26.7	27.5	28	27.5	27.2
24.5	25.5	25.9	26.1	25.2	29.5	27	29.9	29.8	26.7	27.5	28	27.5	27.2
24.5	25.5	25.9	26.1	25.2	29.5	27	29.9	29.8	26.7	27.5	27.9	27.5	27.2
24.5	25.5	25.9	26.1	25.2	29.5	27	29.9	29.8	26.7	27.6	27.9	27.5	27.2
24.4	25.5	25.9	26.1	25.2	29.5	27	30	29.8	26.7	27.6	27.9	27.5	27.2
24.4	25.5	25.8	26.1	25.2	29.5	27	30	29.8	26.7	27.6	27.9	27.5	27.2
24.4	25.5	25.8	26.1	25.2	29.5	27	30	29.8	26.7	27.6	27.9	27.5	27.2
24.4	25.5	25.8	26.1	25.2	29.5	27	30	29.8	26.7	27.6	27.9	27.5	27.2
24.3	25.5	25.8	26.1	25.2	29.5	27	30	29.8	26.7	27.6	27.9	27.5	27.2
24.3	25.5	25.8	26.1	25.2	29.5	26.9	30	29.8	26.7	27.6	27.9	27.5	27.1
24.3	25.5	25.8	26.1	25.2	29.5	26.9	30	29.8	26.8	27.6	27.9	27.5	27.1
24.3	25.5	25.8	26.1	25.2	29.5	26.9	30	29.8	26.8	27.6	27.8	27.5	27.1
24.3	25.5	25.8	26.1	25.2	29.5	26.9	30	29.8	26.8	27.6	27.8	27.5	27.1
24.2	25.5	25.8	26.2	25.2	29.5	26.9	30	29.8	26.8	27.7	27.8	27.5	27.1
24.2	25.5	25.8	26.2	25.2	29.5	26.9	30	29.8	26.8	27.7	27.8	27.5	27.1
24.2	25.6	25.8	26.2	25.2	29.5	26.9	30	29.8	26.8	27.7	27.8	27.5	27.1
24.2	25.6	25.8	26.2	25.2	29.5	26.9	30	29.9	26.8	27.7	27.8	27.5	27.1
24.2	25.6	25.8	26.2	25.2	29.5	26.8	30	29.9	26.8	27.7	27.8	27.5	27.1
24.1	25.6	25.8	26.2	25.1	29.5	26.8	30	29.9	26.8	27.7	27.8	27.6	27.1
24.1	25.6	25.8	26.2	25.1	29.5	26.8	30	29.9	26.8	27.7	27.8	27.6	27.1
24.1	25.6	25.8	26.2	25.1	29.5	26.8	30	29.9	26.8	27.7	27.7	27.6	27.1
24.1	25.6	25.8	26.2	25.1	29.5	26.8	30	29.9	26.8	27.7	27.7	27.6	27.1
24	25.6	25.8	26.2	25.1	29.5	26.8	30	29.9	26.8	27.7	27.7	27.6	27.1
24	25.6	25.8	26.2	25.1	29.5	26.8	30	29.9	26.9	27.8	27.7	27.6	27.1
24	25.7	25.8	26.3	25.1	29.5	26.7	30	29.9	26.9	27.8	27.7	27.6	27
24	25.7	25.8	26.3	25.1	29.5	26.7	30	29.9	26.9	27.8	27.7	27.6	27
24	25.7	25.8	26.3	25.1	29.5	26.7	30.1	29.9	26.9	27.8	27.7	27.6	27
23.9	25.7	25.8	26.3	25.1	29.5	26.7	30.1	29.9	26.9	27.8	27.7	27.6	27
23.9	25.7	25.8	26.3	25.1	29.5	26.7	30.1	29.9	26.9	27.8	27.6	27.6	27
23.9	25.8	25.8		25.1	29.5	26.7	30.1	29.9	26.9	27.8	27.6	27.6	27
23.9	25.8	25.8		25.1	29.5	26.7	30.1	29.9	26.9	27.8	27.6	27.6	27
23.9	25.8	25.8		25.1	29.5	26.7	30.1	29.9	26.9	27.8	27.6	27.6	27
23.8	25.8	25.8		25.1	29.5	26.6	30.1	29.9	26.9	27.9	27.6	27.6	27
23.8	25.8	25.8		25.1	29.4	26.6	30.1	29.9	26.9	27.9	27.6	27.6	27
23.8	25.9	25.8		25.1	29.4	26.6	30.1	29.9	26.9	27.9	27.6	27.6	27
23.8	25.9	25.8		25.1	29.4	26.6	30.1	29.9	27	27.9	27.6	27.6	27
23.8	25.9	25.8		25.1	29.4	26.6	30.1	29.9	27	27.9	27.6	27.6	27
23.8	25.9	25.8		25.1	29.4	26.6	30.1	29.9	27	27.9	27.5	27.6	27
23.8	25.9	25.8		25.1	29.4	26.6	30.1	29.9	27	27.9	27.5	27.6	26.9
23.8	26	25.8		25.1	29.4	26.6	30.1	29.9	27	27.9	27.5	27.6	26.9
23.9	26	25.8		25.1	29.4	26.6	30.1	29.9	27	27.9	27.5	27.6	26.9
23.9	26	25.8		25.1	29.4	26.6	30.1	29.9	27.1	27.9	27.5	27.6	26.9
24	26	25.8		25.1	29.4	26.6	30.1	29.9	27.1	28	27.5	27.6	26.9
24	26	25.8		25.1	29.4	26.6	30.1	29.9	27.1	28	27.5	27.6	26.9
24.1	26.1	25.8		25.1	29.4	26.6	30.1	30	27.2	28	27.5	27.6	26.9
24.1	26.1	25.8		25.1	29.4	26.6	30.1	30	27.2	28	27.5	27.6	26.9
24.2	26.1	25.7		25.1	29.4	26.6	30.1	30	27.2	28	27.4	27.6	26.9
24.2	26.1	25.8		25.1	29.4	26.6	30.1	30	27.3	28	27.4	27.6	26.9
24.2	26.1	25.7		25.2	29.4	26.6	30.2	30	27.3	28	27.4	27.6	26.9
24.3	26.2	25.7		25.2	29.4	26.6	30.2	30	27.3	28	27.4	27.6	26.9
24.3	26.2	25.8		25.2	29.4	26.6	30.2	30	27.4	28	27.4	27.6	26.9
24.4	26.2	25.7		25.2	29.4	26.6	30.2	30	27.4	28.1	27.4	27.6	26.9
24.4	26.2	25.8		25.2	29.4	26.5	30.2	30	27.4	28.1	27.4	27.6	26.9
24.5	26.2	25.7		25.2	29.4	26.5	30.2	30	27.5	28.1	27.4	27.6	26.8
24.5	26.3	25.8		25.2	29.4	26.5	30.2	30	27.5	28.1	27.4	27.6	26.8
24.6	26.3	25.8		25.2	29.4	26.5	30.2	30	27.5	28.1	27.3	27.6	26.8
24.6	26.3	25.7		25.3	29.4	26.5	30.2	30	27.6	28.2	27.3	27.6	26.8
24.6	26.3	25.8		25.3	29.4	26.5	30.2	30	27.6	28.2	27.3	27.6	26.8
24.7	26.3	25.7		25.3	29.4	26.5	30.2	30	27.6	28.2	27.3	27.6	26.8
24.7	26.3	25.8		25.3	29.4	26.5	30.2	30	27.7	28.2	27.3	27.6	26.8
24.8	26.3	25.7		25.3	29.4	26.5	30.2	30	27.7	28.2	27.3	27.7	26.8
24.8	26.3	25.7		25.3	29.4	26.5	30.2	30	27.7	28.3	27.3	27.6	26.8
24.9	26.3	25.7		25.3	29.4	26.5	30.2	30	27.8	28.3	27.3	27.7	26.8
24.9	26.3	25.7		25.3	29.4	26.5	30.2	30	27.8	28.3	27.3	27.7	26.8
25	26.3	25.7		25.3	29.4	26.5	30.2	30	27.8	28.3	27.3	27.7	26.8
25	26.3	25.7		25.4	29.4	26.5	30.2	30	27.9	28.3	27.3	27.7	26.8
25.1	26.3	25.7		25.4	29.4	26.5	30.2	30	27.9	28.4	27.3	27.7	26.8
25.1	26.3	25.7		25.4	29.4	26.5	30.2	30	27.9	28.4	27.3	27.7	26.7
25.1	26.3	25.7		25.4	29.4	26.5	30.2	30	28	28.4	27.3	27.7	26.7
25.2	26.3	25.7		25.4	29.4	26.5	30.2	30	28	28.4	27.3	27.7	26.7
25.2	26.3	25.7		25.4	29.4	26.5	30.3	30	28	28.4	27.3	27.7	26.7
25.3	26.3	25.7		25.4	29.4	26.5	30.3	30.1	28.1	28.5	27.3	27.7	26.7
25.3	26.3	25.7		25.4	29.4	26.5	30.3	30.1	28.1	28.5	27.3	27.7	26.7
25.4	26.3	25.7		25.4	29.4	26.5	30.3	30.1	28.1	28.5	27.3	27.7	26.7
25.4	26.4	25.7		25.5	29.4	26.5	30.3	30.1	28.2	28.5	27.4	27.7	26.7
25.5	26.4	25.7		25.5	29.4	26.5	30.3	30.1	28.2	28.5	27.3	27.7	26.7
25.5	26.4	25.7		25.5	29.4	26.4	30.3	30.1	28.2	28.6	27.3	27.7	26.7
25.5	26.4	25.7		25.5	29.4	26.4	30.3	30.1	28.3	28.6	27.4	27.7	26.7
25.6	26.4	25.7		25.5	29.4	26.4	30.3	30.1	28.3	28.6	27.4	27.7	26.7
25.6	26.4	25.7		25.5	29.4	26.4	30.3	30.1	28.3	28.6	27.4	27.7	26.7
25.7	26.4	25.7		25.5	29.4	26.4	30.3	30.1	28.4	28.6	27.4	27.7	26.7
25.7	26.4	25.7		25.5	29.3	26.4	30.3	30.1	28.4	28.6	27.4	27.7	26.7
25.8	26.4	25.7		25.5	29.3	26.4	30.3	30.1	28.4	28.6	27.4	27.7	26.6
25.8	26.4	25.7		25.6	29.3	26.4	30.3	30.1	28.5	28.6	27.4	27.7	26.6
25.8	26.4	25.7		25.6	29.3	26.4	30.3	30.1	28.5	28.6	27.4	27.7	26.6
25.8	26.4	25.7		25.6	29.3	26.4	30.3	30.1	28.5	28.5	27.4	27.7	26.6
25.8	26.4	25.7		25.6	29.3	26.4	30.3	30.1	28.6	28.5	27.4	27.7	26.6
25.9	26.4	25.7		25.6	29.3	26.4	30.3	30.1	28.6	28.5	27.4	27.7	26.6
25.9	26.4	25.7		25.6	29.3	26.4	30.3	30.1	28.6	28.5	27.4	27.7	26.6
25.9	26.4	25.7		25.6	29.3	26.4	30.3	30.1	28.6	28.5	27.4	27.7	26.6
25.9	26.4	25.7		25.6	29.3	26.4	30.3	30.1	28.5	28.5	27.4	27.7	26.6
25.9	26.4	25.7		25.6	29.3	26.4	30.3	30.1	28.5	28.5	27.4	27.7	26.6
25.9	26.4	25.7		25.7	29.3	26.4	30.3	30.1	28.5	28.5	27.4	27.7	26.6
25.9	26.4	25.7		25.7	29.3	26.4	30.4	30.1	28.5	28.5	27.4	27.7	26.6
25.9	26.4	25.7		25.7	29.3	26.4	30.4	30.1	28.5	28.4	27.4	27.7	26.6
25.9	26.5	25.7		25.7	29.3	26.4	30.4	30.1	28.5	28.4	27.4	27.7	26.6
26	26.5	25.6		25.7	29.3	26.4	30.4	30.1	28.5	28.4	27.4	27.7	26.5
26	26.5	25.6		25.7	29.3	26.4	30.4	30.2	28.5	28.4	27.4	27.7	26.5
26	26.5	25.6		25.7	29.3	26.3	30.4	30.2	28.4	28.4	27.4	27.7	26.5
26	26.5	25.6		25.7	29.3	26.3	30.4	30.2	28.4	28.4	27.4	27.7	26.5
26	26.5	25.6		25.7	29.2	26.3	30.4	30.2	28.4	28.4	27.4	27.7	26.5
26	26.5	25.6		25.8	29.2	26.3	30.4	30.2	28.4	28.4	27.4	27.7	26.5
26	26.5	25.6		25.8	29.2	26.3	30.4	30.2	28.4	28.4	27.4	27.7	26.5
26	26.5	25.6		25.8	29.2	26.3	30.4	30.2	28.4	28.3	27.4	27.7	26.5
26.1	26.5	25.6		25.8	29.2	26.3	30.4	30.2	28.4	28.3	27.4	27.7	26.5
26.1	26.5	25.6		25.8	29.2	26.3	30.4	30.2	28.4	28.3	27.4	27.8	26.5
26.1	26.5	25.6		25.8	29.2	26.3	30.4	30.3	28.4	28.3	27.4	27.7	26.6
26.1	26.5	25.6		25.8	29.2	26.3	30.4		28.3	28.3	27.4	27.8	26.6
26.1	26.5	25.6		25.8	29.2	26.3	30.4		28.3	28.3	27.4	27.8	26.6
26.1	26.5	25.6		25.8	29.2	26.3	30.4		28.3	28.3	27.4	27.8	26.6
26.1	26.5	25.6		25.8	29.2	26.3	30.4		28.3	28.3	27.4	27.8	26.6
26.1	26.5	25.6		25.9	29.2	26.3	30.4		28.3	28.3	27.4	27.8	26.6
26.2	26.5	25.6		25.9	29.2	26.3	30.4		28.3	28.2	27.4	27.8	26.7
26.2	26.5	25.6		25.9	29.2	26.3	30.4		28.3	28.2	27.4	27.8	26.7
26.2	26.5	25.6		25.9	29.1	26.3	30.5		28.3	28.2	27.4	27.8	26.7
26.2	26.5	25.6		25.9	29.1	26.3	30.5		28.2	28.2	27.4	27.8	26.7
26.2	26.5	25.6		25.9	29.1	26.3	30.5		28.2	28.2	27.4	27.8	26.7
26.2	26.6	25.6		25.9	29.1	26.3	30.5		28.2	28.2	27.4	27.8	26.8
26.2	26.6	25.6		25.9	29.1	26.3	30.5		28.2	28.2	27.4	27.8	26.8
26.2	26.6	25.6		25.9	29.1	26.3	30.5		28.2	28.2	27.4	27.8	26.8
26.3	26.6	25.6		25.9	29.1	26.3	30.5		28.2	28.1	27.4	27.8	26.8
26.3	26.6	25.6		25.9	29.1	26.3	30.5		28.2	28.1	27.4	27.8	26.8
26.3	26.6	25.6		26	29.1	26.2	30.5		28.2	28.1	27.4	27.8	26.8
26.3	26.6	25.6		26	29.1	26.2	30.5		28.1	28.1	27.4	27.8	26.8
26.3	26.6	25.5		26	29.1	26.2	30.5		28.1	28.1	27.4	27.8	26.9
26.3	26.6	25.5		26	29.1	26.2	30.5		28.1	28.1	27.4	27.8	26.9
26.3	26.6	25.5		26	29.1	26.2	30.5		28.1	28.1	27.5	27.8	26.9
26.3	26.6	25.5		26	29.1	26.2	30.5		28.1	28.1	27.5	27.8	26.9
26.4	26.6	25.5		26	29.1	26.2	30.5		28.1	28.1	27.5	27.8	26.9
26.4	26.6	25.5		26	29.1	26.2	30.5		28.1	28	27.5	27.8	27
26.4	26.6	25.5		26	29	26.2	30.5		28.1	28	27.5	27.9	27
26.4	26.6	25.5		26.1	29	26.2	30.5		28	28	27.5	27.9	27
26.4	26.6	25.5		26.1	29	26.2	30.5		28	28	27.5	27.9	27
26.4	26.6	25.5		26.1	29	26.2	30.5		28	28	27.5	27.9	27
26.4	26.6	25.5		26.1	29	26.2	30.5		28	28	27.5	27.9	27
26.4	26.6	25.5		26.1	29	26.2	30.5		28	28	27.5	27.9	27.1
26.4	26.6	25.5		26.1	29	26.2	30.5		28	28	27.5	27.9	27.1
26.5	26.6	25.5		26.1	29	26.2	30.5		28	28	27.5	27.9	27.1
26.5	26.6	25.5		26.1	29	26.2	30.5		28	27.9	27.5	27.9	27.1
26.5	26.7	25.5		26.1	29	26.2	30.5		28	27.9	27.5	27.9	27.1
26.5	26.7	25.5		26.1	29	26.2	30.5		27.9	27.9	27.5	27.9	27.1
26.5	26.7	25.5		26.1	29	26.2	30.5		27.9	27.9	27.5	27.9	27.2
	26.7	25.5		26.2	29	26.2	30.5		27.9	27.9	27.5	27.9	27.2
	26.7	25.5		26.2	29	26.2	30.5		27.9	27.9	27.5	27.9	27.2
	26.7	25.5		26.2	28.9	26.1	30.5		27.9	27.9	27.5	27.9	27.2
	26.7	25.5		26.2	28.9	26.1	30.5		27.9	27.9	27.5	27.9	27.2
	26.7	25.5		26.2	28.9	26.1	30.5		27.9	27.9	27.5	27.9	27.2
	26.7	25.5		26.2	28.9	26.1	30.5		27.9	27.8	27.5	27.9	27.3
	26.7	25.5		26.2	28.9	26.1	30.5		27.8	27.8	27.5	27.9	27.3
	26.7	25.5		26.2	28.9	26.1	30.5		27.8	27.8	27.5	27.9	27.3
	26.7	25.5		26.2	28.9	26.1	30.5		27.8	27.8	27.5	27.9	27.3
	26.7	25.5		26.2	28.9	26.1	30.5		27.8	27.8	27.5	27.9	27.3
	26.7	25.5		26.3	28.9	26.1	30.5		27.8	27.8	27.5	28	27.3
	26.7	25.4		26.3	28.9	26.1	30.5		27.8	27.8	27.5	28	27.4
	26.7	25.4		26.3	28.9	26.1	30.5		27.8	27.8	27.5	28	27.4
	26.7	25.4		26.3	28.9	26.1	30.5		27.8	27.7	27.5	28	27.4
	26.7	25.4		26.3	28.9	26.1	30.5		27.8	27.7	27.5	28	27.4
	26.7	25.4		26.3	28.9	26.1	30.5		27.7	27.7	27.5	28	27.4
	26.7	25.4		26.3	28.8	26.1	30.5		27.7	27.7	27.5	28	27.5
	26.7	25.4		26.3	28.8	26.1	30.5		27.7	27.7	27.5	28	27.5
	26.8	25.4		26.3	28.8	26.1	30.5		27.7	27.7	27.5	28	27.5
	26.8	25.5		26.3	28.8	26.1	30.5		27.7	27.7	27.5	28	27.5
	26.8	25.5		26.4	28.8	26.1	30.5		27.7	27.7	27.5	28	27.5
	26.8	25.5		26.4	28.8	26.1	30.5		27.7	27.7	27.5	28	27.5
	26.8	25.5		26.4	28.8	26.1	30.5		27.7	27.6	27.5	28	27.5
	26.8	25.5		26.4	28.8	26.1	30.5		27.6	27.6	27.5	28	27.6
	26.8	25.5		26.4	28.8	26.1	30.5		27.6	27.6	27.5	28	27.6
	26.8	25.5		26.4	28.8	26.1	30.5		27.6	27.6	27.5	28	27.6
	26.8	25.6		26.4	28.8	26	30.5		27.6	27.6	27.5	28	27.6
	26.8	25.6		26.4	28.8	26	30.5		27.6	27.6	27.5	28	27.6
	26.8	25.6		26.4	28.8	26	30.5		27.6	27.6	27.5	28	27.6
	26.8	25.6		26.4	28.8	26	30.5		27.6	27.6	27.5	28	27.7
	26.8	25.6		26.5	28.8	26	30.5		27.6	27.6	27.5	28	27.7
	26.8	25.6		26.5	28.8	26	30.5		27.5	27.5	27.5	28	27.7
	26.8	25.6		26.5	28.7	26	30.6		27.5	27.5	27.5	28.1	27.7
	26.8	25.6		26.5	28.7	26	30.6		27.5	27.5	27.5	28.1	27.7
	26.8	25.7		26.5	28.7	26	30.6		27.5	27.5	27.5	28.1	27.7
	26.8	25.7		26.5	28.7	26	30.6		27.5	27.5	27.6	28.1	27.7
	26.8	25.7		26.5	28.7	26	30.6		27.5	27.5	27.6	28.1	27.7
	26.8	25.7		26.5	28.7	26	30.6		27.5	27.5	27.6	28.1	27.8
	26.8	25.7		26.5	28.7	26	30.6		27.5	27.5	27.6	28.1	27.8
	26.8	25.7		26.5	28.7	26	30.6		27.5	27.5	27.6	28.1	27.8
	26.8	25.7		26.6	28.7	26	30.6		27.4	27.4	27.6	28.1	27.8
	26.9	25.7		26.6	28.7	26	30.6		27.4	27.4	27.6	28.1	27.8
	26.9	25.7		26.6	28.7	26	30.6		27.4	27.4	27.6	28.1	27.8
	26.9	25.7		26.6	28.7	26	30.6		27.4	27.4	27.6	28.1	27.8
	26.9	25.7		26.6	28.7	26	30.6		27.4	27.4	27.6	28.1	27.8
	26.9	25.7		26.6	28.7	26	30.6		27.4	27.4	27.6	28.1	27.8
	26.9	25.7		26.6	28.6	26	30.6		27.4	27.4	27.6	28.1	27.9
	26.9	25.7		26.6	28.6	26	30.6		27.4	27.4	27.6	28.1	27.9
	26.9	25.7		26.6	28.6	26	30.6		27.3	27.3	27.6	28.1	27.9
	26.9	25.7		26.6	28.6	26	30.6		27.3	27.3	27.6	28.1	27.9
	27	25.7		26.7	28.6	26	30.6		27.3	27.3	27.6	28.1	27.9
	27	25.7		26.7	28.6	26	30.6		27.3	27.3	27.6	28.1	27.9
	27	25.7		26.7	28.6	26	30.6		27.3	27.3	27.6	28.1	27.9
	27	25.7		26.7	28.6	26	30.6		27.3	27.3	27.6	28.2	27.9
	27.1	25.7		26.7	28.6	26	30.6		27.3	27.3	27.6	28.2	28
	27.1	25.7		26.7	28.6	26	30.6		27.3	27.3	27.6	28.2	28
	27.1	25.7		26.7	28.6	26	30.6		27.2	27.3	27.6	28.2	28
	27.1	25.8		26.7	28.6	26	30.6		27.2	27.2	27.6	28.2	28
	27.2	25.8		26.7	28.6	26	30.6		27.2	27.2	27.6	28.2	28
	27.2	25.8		26.7	28.6	26	30.6		27.2	27.2	27.6	28.2	28
	27.2	25.8		26.7	28.6	26	30.6		27.2	27.2	27.6	28.2	28
	27.2	25.8		26.7	28.6	26	30.6		27.2	27.2	27.6	28.2	28
	27.3	25.8		26.7	28.7	26	30.6		27.2	27.2	27.6	28.2	28
	27.3	25.8		26.6	28.7	26	30.6		27.2	27.2	27.6	28.2	28.1
	27.2	25.8		26.6	28.7	26	30.6		27.2	27.2	27.6	28.2	28.1
	27.2	25.8		26.6	28.7	26	30.6		27.2	27.2	27.6	28.2	28.1
	27.2	25.8		26.6	28.7	26	30.6		27.2	27.1	27.6	28.2	28.1
	27.2	25.8		26.5	28.7	26	30.6		27.2	27.1	27.6	28.2	28.1
	27.2	25.8		26.5	28.7	26	30.6		27.2	27.1	27.6	28.2	28.1
	27.2	25.8		26.5	28.8	26.1	30.6		27.2	27.1	27.6	28.2	28.1
	27.2	25.8		26.5	28.8	26.1	30.6		27.2	27.1	27.6	28.2	28.2
	27.2	25.8		26.5	28.8	26.1	30.6		27.2	27.1	27.6	28.2	28.2
	27.2	25.8		26.4	28.8	26.1	30.6		27.2	27.1	27.6	28.2	28.2
	27.2	25.8		26.4	28.8	26.1	30.6		27.2	27.1	27.6	28.2	28.2
	27.2	25.8		26.4	28.8	26.1	30.6		27.2	27.1	27.6	28.2	28.2
	27.2	25.8		26.4	28.8	26.1	30.6		27.2	27	27.6	28.3	28.2
	27.2	25.8		26.3	28.8	26.1	30.6		27.2	27	27.6	28.3	28.2
	27.2	25.8		26.3	28.9	26.1	30.6		27.2	27	27.6	28.3	28.2
	27.2	25.8		26.3	28.9	26.1	30.6		27.2	27	27.6	28.3	28.2
	27.2	25.8		26.3	28.9	26.1	30.6		27.2	27	27.6	28.3	28.3
	27.2	25.8		26.3	28.9	26.1	30.6		27.2	27	27.6	28.3	28.3
	27.2	25.8		26.2	28.9	26.1	30.6		27.2	27	27.6	28.3	28.3
	27.1	25.8		26.2	28.9	26.1	30.6		27.2	27	27.6	28.3	28.3
	27.1	25.8		26.2	28.9	26.1	30.6		27.2	27	27.6	28.3	28.3
	27.1	25.8		26.2	28.9	26.1	30.6		27.2	26.9	27.6	28.3	28.3
	27.1	25.8		26.2	29	26.1	30.6		27.2	26.9	27.6	28.3	28.3
	27.1	25.8		26.1	29	26.1	30.6		27.2	26.9	27.7	28.3	28.3
	27.1	25.8		26.1	29	26.1	30.6		27.2	26.9	27.7	28.3	28.3
	27.1	25.8		26.1	29	26.1	30.6		27.2	26.9	27.7	28.3	28.4
	27.1	25.8		26.1	29	26.1	30.6		27.2	26.9	27.7	28.3	28.4
	27.1	25.8		26	29	26.1	30.6		27.2	26.9	27.7	28.3	28.4
	27.1	25.8		26	29	26.1	30.6		27.2	26.9	27.7	28.3	28.4
	27.1	25.8		26	29.1	26.1	30.6		27.2	26.8	27.7	28.3	28.4
	27.1	25.8		26	29.1	26.1	30.6		27.2	26.8	27.7	28.3	28.4
	27.1	25.8		26	29.1	26.1	30.6		27.2	26.8	27.7	28.3	28.4
	27.1	25.8		25.9	29.1	26.1	30.6		27.3	26.8	27.7	28.3	28.4
	27.1	25.8		25.9	29.1	26.1	30.6		27.3	26.8	27.7	28.3	28.5
	27.1	25.8		25.9	29.1	26.1	30.6		27.3	26.8	27.7	28.4	28.5
	27.1	25.9		25.9	29.1	26.1	30.6		27.3	26.8	27.7	28.4	28.5
	27.1	25.9		25.8	29.1	26.1	30.5		27.3	26.8	27.7	28.4	28.5
	27.1	25.9		25.8	29.2	26.1	30.5		27.3	26.8	27.7	28.4	28.5
	27	25.9		25.8	29.2	26.1	30.5		27.3	26.7	27.7	28.4	28.5
	27	25.9		25.8	29.2	26.1	30.5		27.3	26.7	27.7	28.4	28.5
	27	25.9		25.8	29.2	26.1	30.5		27.3	26.7	27.7	28.4	28.5
	27	25.9		25.7	29.2	26.1	30.5		27.3	26.7	27.7	28.4	28.6
	27	25.9		25.7	29.2	26.1	30.5		27.3	26.7	27.7	28.4	28.6
	27	25.9		25.7	29.2	26.1	30.5		27.3	26.7	27.7	28.4	28.6
	27	25.9		25.7	29.3	26.2	30.5		27.3	26.7	27.7	28.4	28.6
	27	25.9		25.7	29.3	26.2	30.5		27.3	26.7	27.7	28.4	28.6
	27	25.9		25.6	29.3	26.2	30.5		27.3	26.7	27.7	28.4	28.6
	27	25.9		25.6	29.3	26.2	30.5		27.3	26.6	27.7	28.4	28.6
	27	25.9		25.6	29.3	26.2	30.5		27.3	26.6	27.7	28.4	28.6
	27	25.9		25.6	29.3	26.2	30.5		27.3	26.6	27.7	28.4	28.6
	27	25.9		25.5	29.3	26.2	30.5		27.3	26.6	27.7	28.4	28.7
	27	25.9		25.5	29.3	26.2	30.5		27.3	26.6	27.7	28.4	28.7
	27	25.9		25.5	29.3	26.2	30.5		27.3	26.6	27.7	28.4	28.7
	27	25.9		25.5	29.4	26.2	30.5		27.3	26.6	27.7	28.4	28.7
	27	25.9		25.5	29.4	26.2	30.5		27.3	26.6	27.7	28.4
	27	25.9		25.4	29.4	26.2	30.5		27.3	26.6	27.7	28.4
	26.9	25.9		25.4	29.4	26.2	30.5		27.4	26.6	27.7	28.4
	26.9	25.9		25.4	29.4	26.2	30.5		27.4	26.6	27.7	28.5
	26.9	25.9		25.4	29.4	26.2	30.5		27.4	26.6	27.7	28.5
	26.9	25.9		25.3	29.4	26.2	30.5		27.4	26.6	27.7	28.5
	26.9	25.9		25.3	29.4	26.2	30.5		27.4	26.6	27.7	28.5
	26.9	25.9		25.3	29.5	26.2	30.5		27.4	26.6	27.7	28.5
	26.9	25.9		25.3	29.5	26.2	30.5		27.4	26.6	27.7	28.5
	26.9	25.9		25.3	29.5	26.2	30.5		27.4	26.6	27.7	28.5
	26.9	25.9		25.2	29.5	26.2	30.5		27.4	26.6	27.7	28.5
	26.9	25.9		25.2	29.5	26.2	30.5		27.4	26.6	27.7	28.5
	26.9	25.9		25.2	29.5	26.2	30.5		27.4	26.7	27.7	28.5
	26.9	25.9		25.2	29.5	26.2	30.5		27.4	26.7	27.8	28.5
	26.9	25.9		25.2	29.6	26.2	30.5		27.5	26.7	27.8	28.5
	26.9	25.9		25.1	29.6	26.2	30.5		27.5	26.7	27.8	28.5
	26.9	25.9		25.1	29.6	26.2	30.5		27.5	26.7	27.8	28.5
	26.9	25.9		25.1	29.6	26.2	30.5		27.5	26.7	27.8	28.5
	26.9	25.9		25.1	29.6	26.2	30.5		27.5	26.7	27.8	28.5
	26.9	25.9		25	29.6	26.2	30.5		27.5	26.7	27.8	28.5
	26.8	25.9		25	29.6	26.2	30.5		27.5	26.7	27.8	28.5
	26.8	26		25	29.6	26.2	30.5		27.5	26.7	27.8	28.5
	26.8	26		25	29.7	26.2	30.5		27.5	26.7	27.8	28.5
	26.8	26		25	29.7	26.3	30.5		27.5	26.7	27.8	28.5
	26.8	26		25	29.7	26.3	30.5		27.5	26.7	27.9	28.5
	26.8	26		25	29.7	26.3	30.5		27.5	26.7	27.9	28.5
	26.8	26		25	29.7	26.3	30.5		27.6	26.7	27.9	28.5
	26.8	26		25	29.7	26.3	30.5		27.6	26.7	27.9	28.5
	26.8	26		25	29.7	26.3	30.5		27.6	26.7	27.9	28.5
	26.8	26		25	29.8	26.3	30.5		27.6	26.7	27.9	28.5
	26.8	26		25	29.8	26.3	30.5		27.6	26.7	27.9	28.5
	26.8	26		25	29.8	26.4	30.5		27.6	26.8	27.9	28.5
	26.8	26		25	29.8	26.4	30.5		27.6	26.8	27.9	28.5
	26.8	26		25	29.8	26.4	30.5		27.6	26.8	27.9	28.5
	26.8	26		25	29.8	26.4	30.5		27.6	26.8	27.9	28.5
	26.8	26		25	29.8	26.4	30.5		27.6	26.8	27.9	28.5
	26.8	26		25	29.8	26.4	30.5		27.6	26.8	28	28.5
	26.8	26		25	29.9	26.4	30.5		27.6	26.8	28	28.6
	26.7	26		25	29.9	26.4	30.5		27.7	26.8	28	28.6
	26.7	26		25	29.9	26.4	30.5		27.7	26.8	28	28.6
	26.7	26		25	29.9	26.5	30.4		27.7	26.8	28	28.6
	26.7	26		25	29.9	26.5	30.4		27.7	26.8	28	28.6
	26.7	26		25	29.9	26.5	30.4		27.7	26.8	28	28.6
	26.7	26		25	29.9	26.5	30.4		27.7	26.8	28	28.6
	26.7	26		25	30	26.5	30.4		27.7	26.9	28	28.6
	26.7	26		25	30	26.5	30.4		27.7	26.9	28	28.6
	26.7	26		25	30	26.5	30.4		27.7	26.9	28	28.6
	26.7	26		25	30	26.5	30.4		27.7	26.9	28.1	28.6
	26.7	26		25	30	26.6	30.4		27.7	26.9	28.1	28.6
	26.7	26		25	30	26.6	30.4		27.7	26.9	28.1	28.6
	26.7	26		25	30	26.6	30.4		27.8	26.9	28.1	28.6
	26.7	26		25	30	26.6	30.4		27.8	26.9	28.1	28.6
	26.7	26		25	30.1	26.6	30.4		27.8	26.9	28.1	28.6
	26.7	26		25	30.1	26.6	30.4		27.8	26.9	28.1	28.6
	26.7	26.1		25	30.1	26.6	30.4		27.8	26.9	28.1	28.6
	26.7	26.1		25	30.1	26.6	30.4		27.8	26.9	28.1	28.6
	26.7	26.1		25	30.1	26.6	30.4		27.8	26.9	28.1	28.6
	26.7	26.1		25	30.1	26.7	30.4		27.8	26.9	28.1	28.6
	26.7	26.1		25	30.1	26.7	30.4		27.8	27	28.2	28.6
	26.7	26.1		25	30.1	26.7	30.4		27.8	27	28.2	28.6
	26.7	26.1		25	30.2	26.7	30.4		27.8	27	28.2	28.6
	26.7	26.1		25	30.2	26.7	30.4		27.8	27	28.2	28.6
	26.7	26.1		25	30.2	26.7	30.3		27.9	27	28.2	28.6
	26.7	26.1		25	30.2	26.7	30.3		27.9	27	28.2	28.6
	26.7	26.1		25	30.2	26.7	30.3		27.9	27	28.2	28.6
	26.7	26.1		25	30.2	26.8	30.3		27.9	27	28.2	28.6
	26.7	26.1		25	30.2	26.8	30.3		27.9	27	28.2	28.6
	26.7	26.1		25	30.2	26.8	30.3		27.9	27	28.2	28.6
	26.7	26.1		25	30.3	26.8	30.3		27.9	27	28.2	28.6
	26.7	26.1		25	30.3	26.8	30.3		27.9	27	28.3	28.6
	26.7	26.2		25	30.3	26.8	30.3		27.9	27	28.3	28.6
	26.7	26.2		25	30.3	26.8	30.3		27.9	27.1	28.3	28.6
	26.7	26.2		25	30.3	26.8	30.2		27.9	27.1	28.3	28.7
	26.7	26.2		25	30.3	26.8	30.2		27.9	27.1	28.3	28.7
	26.7	26.2		25	30.3	26.9	30.2		28	27.1	28.3	28.7
	26.7	26.2		25	30.4	26.9	30.2		28	27.1	28.3	28.7
	26.7	26.2		25	30.4	26.9	30.2		28	27.1	28.3	28.7
	26.7	26.2		25	30.4	26.9	30.2		28	27.1	28.3	28.7
	26.8	26.2		25	30.4	26.9	30.2		28	27.1	28.3	28.7
	26.8	26.2		25	30.4	26.9	30.2		28	27.1	28.3	28.7
	26.8	26.2		25	30.4	26.9	30.2		28	27.1	28.4	28.7
	26.8	26.2		25	30.4	26.9	30.1		28	27.1	28.4	28.7
	26.8	26.2		25	30.4	27	30.1		28	27.1	28.4	28.7
	26.8	26.2		25	30.5	27	30.1		28	27.1	28.4	28.7
	26.8	26.2		25	30.5	27	30.1		28	27.1	28.4	28.7
	26.8	26.2		25	30.5	27	30.1		28	27.2	28.4	28.7
	26.8	26.2		25	30.5	27	30.1		28.1	27.2	28.4	28.7
	26.8	26.2		25	30.5	27	30.1		28.1	27.2	28.4	28.7
	26.8	26.3		25	30.5	27	30.1		28.1	27.2	28.4	28.7
	26.8	26.3		25	30.5	27	30.1		28.1	27.2	28.4	28.7
	26.8	26.3		25	30.5	27	30.1		28.1	27.2	28.4	28.7
	26.8	26.3		25	30.6	27.1	30		28.1	27.2	28.5	28.7
	26.8	26.3		25	30.6	27.1	30		28.1	27.2	28.5	28.7
	26.8	26.3		25	30.6	27.1	30		28.1	27.2	28.5	28.7
	26.8	26.3		25	30.6	27.1	30		28.1	27.2	28.5	28.7
	26.8	26.3		25	30.6	27.1	30		28.1	27.2	28.5	28.7
	26.8	26.3		25	30.6	27.1	30		28.1	27.2	28.5	28.7
	26.8	26.3		25	30.6	27.1	30		28.1	27.2	28.5	28.8
	26.8	26.3		25	30.7	27.1	30		28.2	27.3	28.5	26.4
	26.8	26.3		25		27.2	30		28.2	27.3	28.5	26.4
	26.8	26.3		25		27.2	30		28.2	27.3	28.5	26.4
	26.8	26.3		25		27.2	29.9		28.2	27.3	28.5	26.4
	26.8	26.3		25		27.2	29.9		28.2	27.3	28.6	26.4
	26.8	26.3		25		27.2	29.9		28.2	27.3	28.6	26.4
	26.8	26.3		25		27.2	29.9		28.1	27.3	28.6	26.4
	26.8	26.3		25		27.2	29.9		28.1	27.3	28.6	26.4
	26.8	26.4		25		27.2	29.9		28.1	27.3	28.6	26.3
	26.8	26.4		25		27.2	29.9		28.1	27.3	28.6	26.3
	26.8	26.4		25		27.3	29.9		28.1	27.3	28.6	26.3
	26.8	26.4		25		27.3	29.9		28.1	27.3	28.6	26.3
	26.8	26.4		25		27.3	29.8		28.1	27.3	28.6	26.3
	26.8	26.4		25		27.3	29.8		28.1	27.3	28.6	26.3
	26.8	26.4		25		27.3	29.8		28.1	27.4	28.6	26.3
	26.8	26.4		25		27.3	29.8		28.1	27.4	28.7	26.3
	26.8	26.4		25		27.3	29.8		28.1	27.4	28.7	26.3
	26.8	26.4		25		27.3	29.8		28.1	27.4	28.7	26.2
	26.8	26.4		25		27.4	29.8		28.1	27.4	28.7	26.2
	26.8	26.4		25		27.4	29.8		28	27.4	28.7	26.2
	26.8	26.4		25		27.4	29.8		28	27.4	28.7	26.2
	26.8	26.4		25		27.4	29.8		28	27.4	28.7	26.2
	26.8	26.4		25		27.4	29.7		28	27.4	28.7	26.2
	26.8	26.4		25		27.4	29.7		28	27.4	28.7	26.2
	26.8	26.4		25		27.4	29.7		28	27.4	28.7	26.2
	26.8	26.4		25		27.4	29.7		28	27.4	28.7	26.2
	26.8	26.5		25		27.4	29.7		28	27.4	28.8	26.1
	26.8	26.5		25		27.5	29.7		28	27.5	28.8	26.1
	26.9	26.5		25		27.5	29.7		28	27.5	28.8	26.1
	26.9	26.5		25		27.5	29.7		28	27.5	28.8	26.1
	26.9	26.5		25		27.5	29.7		28	27.5	28.8	26.1
	26.9	26.5		25		27.5	29.6		27.9	27.5	28.8	26.1
	26.9	26.5		25		27.5	29.6		27.9	27.5	28.8	26.1
	26.9	26.5		25		27.5	29.6		27.9	27.5	28.8	26.1
	26.9	26.5		25		27.5	29.6		27.9	27.5	28.8	26.1
	26.9	26.5		25		27.6	29.6		27.9	27.5	28.8	26
	26.9	26.5		25		27.6	29.6		27.9	27.5	28.8	26
	26.9	26.5		25		27.6	29.6		27.9	27.5	28.9	26
	26.9	26.5		25.1		27.6	29.6		27.9	27.5	28.9	26
	26.9	26.5		25.1		27.6	29.6		27.9	27.5	28.9	26
	26.9	26.5		25		27.6	29.6		27.9	27.5	28.9	26
	26.9	26.5		25.1		27.6	29.5		27.9	27.6	28.9	26
	26.9	26.5		25.1		27.6	29.5		27.9	27.6	28.9	26
	26.9	26.5		25		27.7	29.5		27.8	27.6	28.9	26
	26.9	26.6		25.1		27.7	29.5		27.8	27.6	28.9	25.9
	26.9	26.6		25.1		27.7	29.5		27.8	27.6	28.9	25.9
	26.9	26.6		25.1		27.7	29.5		27.8	27.6	28.9	25.9
	26.9	26.6		25.1		27.7	29.5		27.8	27.6	28.9	25.9
	26.9	26.6		25.1		27.7	29.5		27.8	27.6	29	25.9
	26.9	26.6		25.1		27.7	29.5		27.8	27.6	29	25.9
	26.9	26.6		25.1		27.7	29.5		27.8	27.6	29	25.9
	26.9	26.6		25.1		27.7	29.5		27.8	27.6	29	25.9
	26.9	26.6		25.1		27.8	29.5		27.8	27.6	29	25.9
	26.9	26.6		25.1		27.8	29.5		27.8	27.6	29	25.8
	26.9	26.6		25.1		27.8	29.5		27.8	27.7	29	25.8
	26.9	26.6		25.1		27.8	29.5		27.7	27.7	29	25.8
	26.9	26.6		25.1		27.8	29.5		27.7	27.7	29	25.8
	26.9	26.6		25.1		27.8	29.5		27.7	27.7	29	25.8
	26.9	26.6		25.1		27.8	29.5		27.7	27.7	29	25.8
	26.9	26.6		25.1		27.8	29.5		27.7	27.7	29.1	25.8
	26.9	26.6		25.1		27.8	29.5		27.7	27.7	29.1	25.8
	26.9	26.6		25.1		27.9	29.5		27.7	27.7	29.1	25.8
	26.9	26.6		25.1		27.9	29.5		27.7	27.7	29.1	25.7
	26.9	26.6		25.1		27.9	29.5		27.7	27.7	29.1	25.7
	26.9	26.6				27.9	29.5		27.7	27.7	29.1	25.7
	26.9	26.6				27.9	29.5		27.7	27.7	29.1	25.7
	26.9	26.6				27.9	29.5		27.7	27.7	29.1	25.7
	26.9	26.6				27.9	29.5		27.6	27.7	29.1	25.7
	26.9	26.6				27.9	29.5		27.6	27.8	29.1	25.7
	26.9	26.6				28	29.5		27.6	27.8	29.1	25.7
	26.9	26.6				28	29.5		27.6	27.8	29.2	25.7
	26.9	26.6				28	29.5		27.6	27.8	29.2	25.6
	26.9	26.5				28	29.5		27.6	27.8	29.2	25.6
	26.9	26.5				28	29.4		27.6	27.8	29.2	25.6
	26.9	26.5				28	29.4		27.6	27.8	29.2	25.6
	26.9	26.5				28	29.4		27.6	27.8	29.2	25.6
	26.9	26.5				28	29.4		27.6	27.8	29.2	25.6
	26.9	26.5				28.1	29.4		27.6	27.8	29.2	25.6
	26.9	26.5				28.1	29.4		27.6	27.8	29.2	25.6
	27	26.5				28.1	29.4		27.5	27.8	29.2	25.6
	27	26.5				28.1	29.4		27.5	27.8	29.2	25.5
	27	26.5				28.1	29.4		27.5	27.9	29.3	25.5
	27	26.5				28.1	29.4		27.5	27.9	29.3	25.5
	27	26.5				28.1	29.4		27.5	27.9	29.3	25.5
	27	26.5				28.1	29.4		27.5	27.9	29.3	25.5
	27	26.5				28.1	29.4		27.5	27.9	29.3	25.5
	27	26.5				28.1	29.4		27.5	27.9	29.3	25.5
	27	26.5				28.1	29.4		27.5	27.9	29.3	25.5
	27	26.5				28.1	29.4		27.5	27.9	29.3	25.5
	27	26.5				28.1	29.4		27.5	27.9	29.3	25.4
	27	26.5				28.1	29.4		27.5	27.9	29.3	25.4
	27	26.4				28.1	29.4		27.5	27.9	29.3	25.4
	27	26.4				28.1	29.4		27.6	28	29.4	25.4
	27	26.4				28.1	29.4		27.6	28	29.4	25.4
	27	26.4				28.1	29.4		27.6	28	29.4	25.4
	27	26.4				28.1	29.4		27.6	28	29.4	25.4
		26.4				28.1	29.4		27.6	28	29.4	25.4
		26.4				28.1	29.4		27.6	28	29.4	25.4
		26.4				28.1	29.4		27.6	28	29.4	25.4
		26.4				28.1	29.4		27.6	28	29.4	25.3
		26.4				28.1	29.4		27.6	28.1	29.4	25.3
		26.4				28.1	29.4		27.6	28.1	29.4	25.3
		26.4				28	29.4		27.7	28.1	29.4	25.3
		26.4				28	29.4		27.7	28.1	29.4	25.3
		26.4				28	29.4		27.7	28.1	29.4	25.3
		26.4				28	29.4		27.7	28.1	29.4	25.3
		26.4				28	29.4		27.7	28.1	29.4	25.3
		26.4				28	29.4		27.7	28.1	29.4	25.3
		26.4				28	29.4		27.7	28.1	29.4	25.2
		26.4				28	29.4		27.7	28.2	29.4	25.2
		26.3				28	29.3		27.7	28.2	29.4	25.2
		26.3				28	29.3		27.7	28.2	29.4	25.2
		26.3				28	29.3		27.7	28.2	29.4	25.2
		26.3				28	29.3		27.8	28.2	29.4	25.2
		26.3				28	29.3		27.8	28.2	29.4	25.2
		26.3				28	29.3		27.8	28.2	29.4	25.2
		26.3				28	29.3		27.8	28.2	29.4	25.2
		26.4				28	29.3		27.8	28.3	29.5	25.1
		26.4				28	29.3		27.8	28.3	29.5	25.1
		26.4				27.9	29.3		27.8	28.3	29.5	25.1
		26.4				27.9	29.3		27.8	28.3	29.5	25.1
		26.5				27.9	29.3		27.8	28.3	29.5	25.1
		26.5				27.9	29.3		27.8	28.3	29.5	25.1
		26.5				27.9	29.3		27.8	28.3	29.5	25.1
		26.5				27.9	29.3		27.9	28.3	29.5	25.1
		26.5				27.9	29.3		27.9	28.4	29.5	25.1
		26.6				27.9	29.3		27.9	28.4	29.5	25
		26.6				27.9	29.3		27.9	28.4	29.5	25
		26.6				27.9	29.3		27.9	28.4	29.5	25
		26.6				27.9	29.3		27.9	28.4	29.5	25
		26.6				27.9	29.3		27.9	28.4	29.5	25
		26.7				27.9	29.3		27.9	28.4	29.5	25
		26.7				27.9	29.3		27.9	28.4	29.5	25
		26.7				27.9	29.3		27.9	28.4	29.5	25
		26.7				27.9	29.3		27.9	28.5	29.5	25
		26.7				27.9	29.3		28	28.5	29.5	24.9
		26.8				27.9	29.3		28	28.5	29.5	24.9
		26.8				27.9	29.3		28	28.5	29.5	24.9
		26.8				27.8	29.3		28	28.5	29.5	24.9
		26.8				27.8	29.3		28	28.5	29.5	24.9
		26.8				27.8	29.3		28	28.5	29.5	24.9
		26.9				27.8	29.3		28	28.5	29.5	24.9
		26.9				27.8	29.3		28	28.6	29.5	24.9
		26.9				27.8	29.3		28	28.6	29.5	24.9
		26.9				27.8	29.3		28	28.6	29.5	24.8
		27				27.8	29.3		28	28.6	29.5	24.8
		27				27.8	29.2		28.1	28.6	29.5	24.8
		27				27.8	29.2		28.1	28.6	29.5	24.8
		27				27.8	29.2		28.1	28.6	29.5	24.8
		27				27.8	29.2		28.1	28.6	29.5	24.8
		27.1				27.8	29.2		28.1	28.7	29.5	24.8
		27.1				27.8	29.2		28.1	28.7	29.5	24.8
		27.1				27.8	29.2		28.1	28.7	29.5	24.8
		27.1				27.8	29.2		28.1	28.7	29.5	24.8
		27.1				27.8	29.2		28.1	28.7	29.5	24.8
		27.2				27.8	29.2		28.1	28.7	29.5	24.8
		27.2				27.7	29.2		28.2	28.7	29.5	24.8
		27.2				27.7	29.2		28.2	28.7	29.6	24.8
		27.2				27.7	29.2		28.2	28.8	29.6	24.8
		27.2				27.7	29.2		28.2	28.8	29.6	24.8
		27.3				27.7	29.2		28.2	28.8	29.6	24.8
		27.3				27.7	29.2		28.2	28.8	29.6	24.8
		27.3				27.7	29.2		28.2	28.8	29.6	24.8
		27.3				27.7	29.2		28.2	28.8	29.6	24.8
		27.4				27.7	29.2		28.2	28.8	29.6	24.8
		27.4				27.7	29.2		28.2	28.8	29.6	24.8
		27.4				27.7	29.2		28.2	28.8	29.6	24.8
		27.4				27.7	29.2		28.3	28.8	29.6	24.8
		27.4				27.7	29.2		28.3	28.8	29.6	24.8
		27.5				27.7	29.2		28.3	28.8	29.6	24.8
		27.5				27.7	29.2		28.3	28.8	29.6	24.8
		27.5				27.7	29.2		28.3	28.8	29.6	24.8
		27.5				27.7	29.2		28.3	28.8	29.6	24.8
		27.5				27.7	29.2		28.3	28.8	29.6	24.8
		27.6				27.7	29.2		28.3	28.8	29.6	24.8
		27.6				27.7	29.2		28.3	28.8	29.6	24.8
		27.6				27.7	29.2		28.3	28.8	29.6	24.7
		27.6				27.8	29.2		28.3	28.8	29.6	24.7
		27.7				27.8	29.2		28.3	28.8	29.6	24.7
		27.7				27.8	29.2		28.3	28.8	29.6	24.7
		27.7				27.8	29.2		28.3	28.8	29.6	24.7
		27.7				27.8	29.2		28.3	28.8	29.6	24.7
		27.7				27.8	29.2		28.3	28.8	29.6	24.7
		27.8				27.8	29.1		28.3	28.8	29.6	24.7
		27.8				27.8	29.1		28.3	28.8	29.6	24.7
		27.8				27.8	29.1		28.3	28.8	29.6	24.7
		27.8				27.8	29.1		28.3	28.8	29.6	24.7
		27.8				27.8	29.1		28.3	28.8	29.6	24.7
		27.8				27.8	29.1		28.3	28.8	29.6	24.7
		27.8				27.8	29.1		28.3	28.8	29.6	24.7
		27.8				27.8	29.1		28.3	28.8	29.6	24.7
		27.9				27.9	29.1		28.3	28.8	29.6	24.7
		27.9				27.9	29.1		28.3	28.8	29.6	24.7
		27.9				27.9	29.1		28.3	28.8	29.6	24.7
		27.9				27.9	29.1		28.3	28.8	29.6	24.7
		27.9				27.9	29.1		28.3	28.8	29.6	24.7
		27.9				27.9	29.1		28.3	28.8	29.6	24.7
		27.9				27.9	29.1		28.3	28.8	29.6	24.7
		27.9				27.9	29.1		28.3	28.8	29.7	24.7
		28				27.9	29.1		28.3	28.8	29.7	24.7
		28				27.9	29.1		28.3	28.7	29.7	24.7
		28				27.9	29.1		28.3	28.7	29.7	24.8
		28				27.9	29.1		28.3	28.7	29.7	24.8
		28				27.9	29.1		28.3	28.7	29.7	24.8
		28				27.9	29.1		28.3	28.7	29.7	24.8
		28				28	29.1		28.3	28.7	29.7	24.8
		28.1				28	29.1		28.3	28.7	29.7	24.8
		28.1				28	29.1		28.3	28.7	29.7	24.8
		28.1				28	29.1		28.3	28.7	29.7	24.8
		28.1				28	29.1		28.3	28.7	29.7	24.8
		28.1				28	29.1		28.3	28.7	29.7	24.8
		28.1				28	29.1		28.3	28.7	29.7	24.9
		28.1				28	29.1		28.3	28.7	29.7	24.9
		28.1				28	29.1		28.3	28.7	29.7	24.9
		28.1				28	29.1		28.3	28.7	29.7	24.9
		28.2				28	29.1		28.3	28.7	29.7	24.9
		28.2				28	29.1		28.3	28.7	29.7	24.9
		28.2				28	29.1		28.3	28.7	29.7	24.9
		28.2				28	29.1		28.3	28.7	29.7	24.9
		28.2				28.1	29.1		28.3	28.7	29.7	24.9
		28.2				28.1	29		28.3	28.7	29.7	24.9
		28.2				28.1	29		28.3	28.7	29.7	25
		28.3				28.1	29		28.3	28.7	29.7	25
		28.3				28.1	29		28.3	28.7	29.7	25
		28.3				28.1	29		28.3	28.7	29.7	25
		28.3				28.1	29		28.3	28.7	29.7	25
		28.3				28.1	29		28.3	28.7	29.7	25
		28.3				28.1	29		28.3	28.7	29.7	25
		28.3				28.1	29		28.3	28.7	29.7	25
		28.3				28.1	29		28.3	28.7	29.7	25
		28.3				28.1	29		28.3	28.7	29.7	25
		28.4				28.1	29		28.3	28.7	29.7	25.1
		28.4				28.1	29		28.3	28.7	29.7	25.1
		28.4				28.1	29.1		28.3	28.7	29.7	25.1
		28.4				28.2	29.1		28.3	28.7	29.7	25.1
		28.4				28.2	29.1		28.3	28.7	29.7	25.1
		28.4				28.2	29.2		28.3	28.7	29.7	25.1
		28.4				28.2	29.2		28.3	28.7	29.7	25.1
		28.5				28.2	29.2		28.3	28.7	29.8	25.1
		28.5				28.2	29.3		28.3	28.7	29.8	25.1
		28.5				28.2			28.3	28.7	29.8	25.1
		28.5				28.2			28.3	28.7	29.8	25.2
		28.5				28.2			28.3	28.7	29.8	25.2
		28.5				28.2			28.2	28.7	29.8	25.2
		27.7				28.2			28.2	28.7	29.8	25.2
		27.7				28.2			28.2	28.7	29.8	25.2
		27.7				28.2			28.2	28.7	29.8	25.2
		27.7				28.3			28.2	28.7	29.8	25.2
		27.7				28.3			28.2	28.6	29.8	25.2
		27.8				28.3			28.2	28.6	29.8	25.2
		27.8				28.3			28.2	28.6	29.8	25.2
		27.8				28.3			28.2	28.6	29.8	25.3
		27.8				28.3			28.2	28.6	29.8	25.3
		27.8				28.3			28.2	28.6	29.8	25.3
		27.8				28.3			28.2	28.6	29.8	25.3
		27.8				28.3			28.2	28.6	29.8	25.3
		27.8				28.3			28.2	28.6	29.8	25.3
		27.8				28.3			28.2	28.6	29.8	25.3
		27.8				28.3			28.2	28.6	29.8	25.3
		27.8				28.3			28.2	28.6	29.8	25.3
		27.8				28.3			28.2	28.6	29.8	25.3
		27.8				28.3			28.2	28.6		25.4
		27.8				28.4			28.2	28.6		25.4
		27.8				28.4			28.2	28.6		25.4
		27.8				28.4			28.2	28.6		25.4
		27.8				28.4			28.2	28.6		25.4
		27.8				28.4			28.2	28.6		25.4
		27.8				28.4			28.2	28.6		25.4
		27.8				28.4			28.2	28.6		25.4
		27.8				28.4			28.2	28.6		25.4
		27.8				28.4			28.2	28.6		25.4
		27.8				28.4			28.2	28.6		25.5
		27.8				28.4			28.2	28.6		25.5
		27.8				28.4			28.2	28.6		25.5
		27.8				28.4			28.2	28.6		25.5
		27.8				28.5			28.2	28.6		25.5
		27.8				28.5			28.2	28.6		25.5
		27.8				28.5			28.2	28.6		25.5
		27.8				28.5			28.2	28.6		25.5
		27.8				28.5			28.2	28.6		25.5
		27.8				28.5			28.2	28.6		25.5
		27.8				28.5			28.2	28.6		25.6
		27.8				28.5			28.2	28.6		25.6
		27.8				28.5			28.2	28.6		25.6
		27.8				28.5			28.2	28.6		25.6
		27.8				28.5			28.1	28.6		25.6
		27.8				28.5			28.1	28.6		25.6
		27.8				28.5			28.1	28.6		25.6
		27.8				28.5			28.1	28.6		25.6
		27.8				28.5			28.1	28.6		25.6
		27.9				28.6			28.1	28.6		25.6
		27.9				28.6			28.1	28.6		25.7
		27.9				28.6			28.1	28.6		25.7
		27.9				28.6			28.1	28.6		25.7
		27.9				28.6			28.1	28.6		25.7
		27.9				28.6			28.1	28.7		25.7
		27.9				28.6			28.1	28.7		25.7
		27.9				28.6			28.1	28.7		25.7
		27.9				28.6			28.1	28.7		25.7
		27.9				28.6			28.1	28.7		25.7
		27.9				28.6			28.1	28.8		25.7
		27.9				28.6			28.1	28.8		25.8
		27.9				28.6			28	28.8		25.8
		27.9				28.6			28	28.8		25.8
		27.9				28.7			28	28.8		25.8
		27.9				28.7			28	28.9		25.8
		27.9				28.7			28	28.9		25.8
		27.9				28.7			28	28.9		25.8
		27.9				28.7			28	28.9		25.8
		27.9				28.7			28	28.9		25.8
		27.9				28.7			28	29		25.8
		27.9				28.7			28	29		25.9
		27.9				28.7			28	29		25.9
		27.9				28.7			28	29		25.9
		27.9				28.7			28	29		25.9
		27.9				28.7			28	29.1		25.9
		27.9				28.7			28	29.1		25.9
		27.9				28.7			28	29.1		25.9
		27.9				28.8			28	29.1		25.9
		27.9				28.8			27.9	29.1		25.9
		27.9				28.8			27.9	29.2		25.9
		27.9				28.8			27.9	29.2		26
		27.9				28.8			27.9	29.2		26
		27.9				28.8			27.9	29.2		26
		27.9				28.8			27.9	29.2		26
		27.9				28.8			27.9	29.3		26
		27.9				28.8			27.9	29.3		26
		27.9				28.8			27.9	29.3		26
		27.9				28.8			27.9	29.3		26
		27.9				28.8			27.9	29.3		26
		27.9				28.8			27.9	29.4		26
		27.9				28.8			27.9	29.4		26
		28				28.9			27.9	29.4		26
		28				28.9			27.9	29.4		26
		28				28.9			27.9	29.4		26
		28				28.9			27.8	29.5		26
		28				28.9			27.8	29.5		26
		28				28.9			27.8	29.5		26
		28				28.9			27.8	29.5		26
		28				28.9			27.8	29.5		26
		28				28.9			27.8	29.6		26
		28				28.9			27.8	29.6		26
		28				28.9			27.8	29.6		26
		28				29			27.8	29.6		26
		28				29			27.8	29.6		26
		28				29			27.8	29.7		26
		28				29			27.8	29.7		26
		28				29.1			27.8	29.7		26
		28				29.1			27.8	29.7		26
		28				29.1			27.8	29.7		26
		28				29.1			27.8	29.8		26
		28				29.2			27.8	29.8		26
		28				29.2			27.7	29.8		26
		28				29.2			27.7	29.8		26
		28				29.2			27.7	29.8		26
		28				29.3			27.7	29.9		26
		28				29.3			27.7	27.2		26
		28				29.3			27.7	27.2		26
		28				29.3			27.7	27.1		26
		28				29.4			27.7	27.1		26
		28				29.4			27.7	27.1		26
		28				29.4			27.7	27.1		26
		28				29.4			27.7	27.1		26
		28				29.5			27.7	27.1		26
		28				29.5			27.7	27.1		26
		28				29.5			27.7	27.1		26
		28				29.5			27.7	27		26
		28				29.6			27.7	27		26
		28				29.6			27.6	27		26
		28				29.6			27.6	27		26
		28				29.6			27.6	27		26
		28				29.6			27.6	27		26
		28.1				29.7			27.6	27		26
		28.1				29.7			27.6	26.9		26
		28.1				29.7			27.6	26.9		26
		28.1				29.7			27.6	26.9		26
		28.1				29.8			27.6	26.9		26
		28.1				29.8			27.6	26.9		26
		28.1				29.8			27.6	26.9		26
		28.1				29.8			27.6	26.9		26
		28.1				29.9			27.6	26.9		26
		28.1				29.9			27.6	26.8		26
		28.1				29.9			27.6	26.8		26
		28.1				29.9			27.6	26.8		26
		28.1				30			27.6	26.8		26
		28.1				30			27.5	26.8		26
		28.1				30			27.5	26.8		26
		28.1				30			27.5	26.8		26
		28.1				30			27.5	26.8		26
		28.1				30			27.5	26.7		26
		28.1				30			27.5	26.7		26
		28.1				30			27.5	26.7		26
		28.1				29.9			27.5	26.7		26
		28.1				29.9			27.5	26.7		26
		28.1				29.9			27.5	26.7		26
		28.1				29.9			27.5	26.7		26
		28.1				29.9			27.5	26.6		26
		28.1				29.9			27.5	26.6		26
		28.1				29.9			27.5	26.6		26
		28.1				29.9			27.5	26.6		26
		28.1				29.9			27.5	26.6		26
		28.1				29.9			27.5	26.6		26
		28.1				29.9			27.5	26.6		26
		28.1				29.8			27.5	26.6		26
		28.1				29.8			27.5	26.5		26
		28.1				29.8			27.5	26.5		26
		28.1				29.8			27.5	26.5		26
		28.1				29.8			27.6	26.5		26
		28.1				29.8			27.6	26.5		26
		28.1				29.8			27.6	26.5		26
		28.1				29.8			27.6	26.5		26
		28.1				29.8			27.6	26.4		26
		28.1				29.8			27.7	26.4		26
		28.1				29.8			27.7	26.4		26
		28.1				29.8			27.7	26.4		25.9
		28				29.7			27.7	26.4		25.9
		28.1				29.7			27.7	26.4		25.9
		28.1				29.7			27.8	26.4		25.9
		28.1				29.7			27.8	26.3		25.9
		28.1				29.7			27.8	26.3		25.9
		28.1				29.7			27.8	26.3		25.9
		28.1				29.7			27.8	26.3		25.9
		28.1				29.7			27.9	26.3		25.9
		28.1				29.7			27.9	26.3		25.9
		28.1				29.7			27.9	26.3		25.9
		28.1				29.7			27.9	26.3		25.9
		28.1				29.6			27.9	26.2		25.8
		28.1				29.6			28	26.2		25.8
		28.1				29.6			28	26.2		25.8
		28.1				29.6			28	26.2		25.8
		28.1				29.6			28	26.2		25.8
		28.1				29.6			28	26.2		25.8
		28.1				29.6			28.1	26.2		25.8
		28.1				29.6			28.1	26.2		25.8
		28.1				29.6			28.1	26.1		25.8
		28.1				29.6			28.1	26.1		25.8
		28.1				29.6			28.1	26.1		25.8
		28.1				29.6			28.2	26.1		25.8
		28.1				29.5			28.2	26.1		25.7
		28.1				29.5			28.2	26.1		25.7
		28.1				29.5			28.2	26.1		25.7
		28.1				29.5			28.2	26		25.7
		28.1				29.5			28.3	26		25.7
		28.1				29.5			28.3	26		25.7
		28.1				29.5			28.3	26		25.7
		28.1				29.5			28.3	26		25.7
		28.1				29.5			28.3	26		25.7
		28.1				29.5			28.4	26		25.7
		28.1				29.5			28.4	26		25.7
		28.1				29.5			28.4	25.9		25.7
		28.1				29.4			28.4	25.9		25.7
		28.1				29.4			28.4	25.9		25.6
		28.1				29.4			28.5	25.9		25.6
		28.2				29.4			28.5	25.9		25.6
		28.2				29.4			28.5	25.9		25.6
		28.2				29.4			28.5	25.9		25.6
		28.2				29.4			28.5	25.8		25.6
		28.2				29.4			28.5	25.8		25.6
		28.2				29.4			28.6	25.8		25.6
		28.2				29.4			28.6	25.8		25.6
		28.2				29.4			28.6	25.8		25.6
		28.2				29.4			28.6	25.8		25.6
		28.2				29.3			28.6	25.8		25.6
		28.2				29.3			28.6	25.8		25.5
		28.2				29.3			28.6	25.7		25.5
		28.2				29.3			28.6	25.7		25.5
		28.2				29.3			28.6	25.7		25.5
		28.2				29.3			28.7	25.7		25.5
		28.2				29.3			28.7	25.7		25.5
		28.2				29.3			28.7	25.7		25.5
		28.2				29.3			28.7	25.7		25.5
		28.2				29.3			28.7	25.7		25.5
		28.2				29.3			28.7	25.7		25.5
		28.2				29.2			28.7	25.7		25.5
		28.2				29.2			28.7	25.7		25.5
		28.2				29.2			28.7	25.7		25.4
		28.2				29.2			28.8	25.7		25.4
		28.2				29.2			28.8	25.7		25.4
		28.2				29.2			28.8	25.7		25.4
		28.2				29.2			28.8	25.7		25.4
		28.2				29.2			28.8	25.7		25.4
		28.2				29.2			28.8	25.7		25.4
		28.2				29.2			28.8	25.8		25.4
		28.2				29.2			28.8	25.8		25.4
		28.2				29.2			28.9	25.8		25.4
		28.2				29.1			28.9	25.8		25.4
		28.2				29.1			28.9	25.8		25.4
		28.2				29.1			28.9	25.8		25.3
		28.2				29.1			28.9	25.8		25.3
		28.3				29.1			28.9	25.8		25.3
		28.3				29.1			28.9	25.8		25.3
		28.3				29.1			28.9	25.8		25.3
		28.3				29.1			28.9	25.8		25.3
		28.3				29.1			29	25.8		25.3
		28.3				29.1			29	25.8		25.3
		28.3				29.1			29	25.8		25.3
		28.3				29			29	25.8		25.3
		28.3				29			29	25.8		25.3
		28.3				29			29	25.8		25.3
		28.3				29			29	25.8		25.3
		28.3				29			29	25.8		25.2
		28.3				29			29.1	25.8		25.2
		28.3				29			29.1	25.8		25.2
		28.3				29			29.1	25.8		25.2
		28.3				29			29.1	25.8		25.2
		28.3				29			29.1	25.9		25.2
		28.3				29			29.1	25.9		25.2
		28.3				29			29.1	25.9		25.2
		28.3				28.9			29.1	25.9		25.2
		28.3				28.9			29.1	25.9		25.2
		28.3				28.9			29.2	25.9		25.2
		28.3				28.9			29.2	25.9		25.2
		28.3				28.9			29.2	25.9		25.1
		28.3				28.9			29.2	25.9		25.1
		28.3				28.9			29.2	25.9		25.1
		28.3				28.9			29.2	25.9		25.1
		28.3				28.9			29.2	25.9		25.1
		28.3				28.9			29.2	25.9		25.1
		28.3				28.9			29.3	25.9		25.1
		28.3				28.9			29.3	25.9		25.1
		28.3				28.8			29.3	25.9		25.1
		28.3				28.8			29.3	25.9		25.1
		28.3				28.8			29.3	25.9		25.1
		28.3				28.8			29.3	25.9		25.1
		28.3				28.8			29.3	25.9		25
		28.4				28.8			29.3	26		25
		28.4				28.8			29.3	26		25
		28.4				28.8			29.4	26		25
		28.4				28.8			29.4	26		25
		28.4				28.8			29.4	26		25
		28.4				28.8			29.4	26		25
		28.4				28.7			29.4	26		25
		28.4				28.7			29.4	26		25
		28.4				28.7			29.4	26		25
		28.4				28.7			29.4	26		25
		28.4				28.7			29.4	26		25
		28.4				28.7			29.5	26		25
		28.4				28.7			29.5	26		25
		28.4				28.7			29.5	26		25
		28.4				28.7			29.5	26		25
		28.4				28.7			29.5	26		25
		28.4				28.7			29.5	26		25
		28.4				28.7			29.5	26		25
		28.4				28.6			29.5	26		25
		28.4				28.6			29.6	26		25
		28.4				28.6			29.6	26.1		25
		28.4				28.6			29.6	26.1		25
		28.4				28.6			29.6	26.1		25
		28.4				28.6			29.6	26.1		25
		28.4				28.6			29.6	26.1		25
		28.4				28.6			29.6	26.1		25
		28.4				28.6			29.6	26.1		25
		28.4				28.6			29.6	26.1		25
		28.4				28.6			29.7	26.1		25
		28.4				28.6			29.7	26.1		25
		28.4				28.5			29.7	26.1		25
		28.4				28.5			29.7	26.1		25
		28.4				28.5			29.7	26.1		25
		28.4				28.5			29.7	26.2		25
		28.4				28.5			29.7	26.2		25
		28.4				28.5			29.7	26.2		25
		28.5				28.5			29.8	26.2		25
		28.5				28.5			29.8	26.2		25
		28.5				28.5			29.8	26.2		25
		28.5				28.5			29.8	26.2		25
		28.5				28.5			29.8	26.2		25
		28.5				28.5			29.8	26.2		25
		28.5				28.4			29.8	26.2		25
		28.5				28.4				26.2		25
		28.5				28.4				26.2		25
		28.5				28.4				26.2		25
		28.5				28.4				26.3		25
		28.5				28.4				26.3		25
		28.5				28.4				26.3		25
		28.5				28.4				26.3		25
		28.5				28.4				26.3		25
		28.5				28.4				26.3		25
		28.5				28.4				26.3		25
		28.5				28.3				26.3		25
		28.5				28.3				26.3		25
		28.5				28.3				26.3		25
		28.5				28.3				26.3		25
		28.5				28.3				26.3		25
		28.5				28.3				26.3		25
		28.5				28.3				26.4		25
		28.5				28.3				26.4		25
		28.5				28.3				26.4		25
		28.5				28.3				26.4		25
		28.5				28.3				26.4		25
		28.5				28.3				26.4		25
		28.5				28.3				26.4		25
		28.5				28.3				26.4		25
		28.5				28.4				26.3		25
		28.5				28.4				26.3		25
		28.5				28.4				26.3		25
		28.5				28.4				26.3		25
		28.5				28.4				26.3		25
		28.5				28.4				26.3		25
		28.5				28.4				26.3		25
		28.5				28.4				26.3		25
		28.5				28.4				26.3		25
		28.5				28.4				26.3		25
		28.5				28.4				26.3		25
		28.5				28.4				26.3		25
		28.5				28.4				26.2		25
		28.5				28.4				26.2		25
		28.5				28.4				26.2		25
		28.5				28.5				26.2		25
		28.5				28.5				26.2		25
		28.5				28.5				26.2		25
		28.5				28.5				26.2		25
		28.5				28.5				26.2		25
		28.5				28.5				26.2		25
		28.5				28.5				26.2		25
		28.5				28.5				26.2		25
		28.5				28.5				26.2		25
		28.5				28.5				26.2		25
		28.6				28.5				26.1		25
		28.6				28.5				26.1		25
		28.6				28.5				26.1		25
		28.6				28.5				26.1		24.9
		28.6				28.5				26.1		24.9
		28.6				28.5				26.1		24.9
		28.6				28.5				26.1		24.9
		28.6				28.5				26.1		24.9
		28.6				28.5				26.1		24.9
		28.6				28.5				26.1		24.8
		28.6				28.5				26.1		24.8
		28.6				28.5				26.1		24.8
		28.6				28.5				26.1		24.8
		28.6				28.5				26		24.8
		28.6				28.5				26		24.7
		28.6				28.5				26		24.7
		28.6				28.5				26		24.7
		28.6				28.5				26		24.7
		28.6				28.5				26		24.7
		28.6				28.5				26		24.7
		28.6				28.5				26		24.6
		28.6				28.5				26		24.6
		28.6				28.5				26		24.6
		28.6				28.5				26		24.6
		28.6				28.5				26		24.6
		28.6				28.5				26		24.6
		28.6				28.5				25.9		24.5
		28.6				28.5				25.9		24.5
		28.6				28.5				25.9		24.5
		28.6				28.5				25.9		24.5
		28.6				28.5				25.9		24.5
		28.7				28.5				25.9		24.5
		28.7				28.5				25.9		24.4
		28.7				28.5				25.9		24.4
		28.7				28.5				25.9		24.4
		28.7				28.5				25.9		24.4
		28.7				28.5				25.9		24.4
		28.7				28.5				25.9		24.3
		28.7				28.5				25.8		24.3
		28.7				28.5				25.8		24.3
		28.7				28.5				25.8		24.3
		28.7				28.5				25.8		24.3
		28.7				28.5				25.8		24.3
		28.7				28.5				25.8		24.2
		28.7				28.5				25.8		24.2
		28.7				28.5				25.8		24.2
		28.7				28.5				25.8		24.2
		28.7				28.5				25.8		24.2
		28.7				28.5				25.8		24.2
		28.7				28.5				25.7		24.1
		28.7				28.5				25.7		24.1
		28.7				28.5				25.7		24.1
		28.7				28.5				25.7		24.1
		28.7				28.5				25.7		24.1
		28.7				28.5				25.7		24.1
		28.7				28.5				25.7		24
		28.7				28.5				25.7		24
		28.7				28.6				25.7		24
		28.7				28.6				25.7		24
		28.7				28.6				25.6		24
		28.7				28.6				25.6		23.9
		28.7				28.6				25.6		23.9
		28.8				28.6				25.6		23.9
		28.8				28.6				25.6		23.9
		28.8				28.6				25.6		23.9
		28.8				28.6				25.6		23.9
		28.8				28.6				25.6		23.8
		28.8				28.6				25.6		23.8
		28.8				28.6				25.5		23.8
		28.8				28.6				25.5		23.8
		28.8				28.6				25.5		23.8
		28.8				28.6				25.5		23.8
		28.8				28.6				25.5		23.7
		28.8				28.6				25.5		23.7
		28.8				28.6				25.5		23.7
		28.8				28.6				25.5		23.7
		28.8				28.6				25.5		23.7
		28.8				28.6				25.4		23.7
		28.8				28.6				25.4		23.6
		28.8				28.6				25.4		23.6
		28.8				28.6				25.4		23.6
		28.8				28.6				25.4		23.6
		28.8				28.6				25.4		23.6
		28.8				28.6				25.4		23.5
		28.8				28.6				25.4		23.5
		28.8				28.6				25.4		23.5
		28.8				28.6				25.3		23.5
		28.8				28.6				25.3		23.5
		28.8				28.6				25.3		23.5
		28.8				28.6				25.3		23.4
		28.8				28.6				25.3		23.4
		28.8				28.6				25.3		23.4
		28.8				28.6				25.3		23.4
		28.9				28.6				25.3		23.4
		28.9				28.6				25.3		23.4
		28.9				28.6				25.3		23.3
		28.9				28.6				25.2		23.3
		28.9				28.6				25.2		23.3
		28.9				28.6				25.2		23.3
		28.9				28.6				25.2		23.3
		28.9				28.6				25.2		23.3
		28.9				28.6				25.2		23.2
		28.9				28.6				25.2		23.2
		28.9				28.6				25.2		23.2
		28.9				28.6				25.2		23.2
		28.9				28.7				25.1		23.2
		28.9				28.7				25.1		23.1
		28.9				28.7				25.1		23.1
		28.9				28.7				25.1		23.1
		28.9				27.5				25.1		23.1
		28.9				27.4				25.1		23.1
		28.9				27.4				25.1		23.1
		28.9				27.3				25.1		23
		28.9				27.3				25.1		23
		28.9				27.3				25.1		23
		28.9				27.2				25.1		23
		28.9				27.2				25.1		23
		28.9				27.2				25		23
		28.9				27.2				25		22.9
		28.9				27.2				25		22.9
		28.9				27.2				25		22.9
		28.9				27.2				25		22.9
		28.9				27.2				25		22.9
		28.9				27.2				25		22.9
		28.9				27.2				25		22.8
		29				27.2				25		22.8
		29				27.2				25		22.8
		29				27.2				25		22.8
		29				27.2				25		22.8
		29				27.2				25		22.7
		29				27.3				25		22.7
		29				27.3				25		22.7
		29				27.3				25		22.7
		29				27.3				25		22.7
		29				27.3				25		22.7
		29				27.3				25		22.7
		28.9				27.3				25		22.7
		28.9				27.3				25		22.7
		28.9				27.3				24.9		22.8
		28.9				27.3				24.9
		28.9				27.3				24.9
		28.9				27.3				24.9
		28.9				27.3				24.9
		28.9				27.3				24.9
		28.9				27.3				24.9
		28.9				27.3				24.9
		28.9				27.3				24.9
		28.9				27.4				24.9
		28.9				27.4				24.9
		28.9				27.4				24.9
		28.9				27.4				24.9
		28.9				27.4				24.9
		28.9				27.4				24.9
		28.9				27.4				24.9
		28.9				27.4				24.9
		28.9				27.4				24.9
		28.9				27.4				24.9
		28.9				27.4				24.9
		28.9				27.4				24.9
		28.9				27.4				24.8
		28.9				27.4				24.8
		28.9				27.4				24.8
		28.9				27.4				24.8
		28.9				27.4				24.8
		28.9				27.4				24.8
		28.9				27.5				24.8
		28.9				27.5				24.8
		28.9				27.5				24.8
		28.9				27.5				24.8
		28.9				27.5				24.8
		28.9				27.5				24.8
		28.9				27.5				24.8
		28.8				27.5				24.8
		28.8				27.5				24.8
		28.8				27.5				24.8
		28.8				27.5				24.8
		28.8				27.5				24.8
		28.8				27.5				24.8
		28.8				27.5				24.8
		28.8				27.5				24.7
		28.8				27.5				24.7
		28.8				27.5				24.8
		28.8				27.6				24.8
		28.8				27.6				24.8
		28.8				27.6				24.8
		28.8				27.6				24.8
		28.8				27.6				24.8
		28.8				27.6				24.8
		28.8				27.6				24.8
		28.8				27.6				24.8
		28.8				27.6				24.9
		28.8				27.6				24.9
		28.8				27.6				24.9
		28.8				27.6				24.9
		28.8				27.6				24.9
		28.8				27.6				25
		28.8				27.6				25
		28.8				27.6				25
		28.8				27.7				25
		28.8				27.7				25.1
		28.8				27.7				25.1
		28.8				27.7				25.1
		28.8				27.7				25.1
		28.8				27.7				25.2
		28.8				27.7				25.2
		28.8				27.7				25.2
		28.8				27.7				25.2
		28.8				27.7				25.2
		28.8				27.7				25.3
		28.8				27.7				25.3
		28.8				27.7				25.3
		28.8				27.7				25.3
		28.8				27.7				25.3
		28.8				27.7				25.4
		28.8				27.7				25.4
		28.8				27.7				25.4
		28.8				27.7				25.4
		28.8				27.8				25.5
		28.8				27.8				25.5
		28.8				27.8				25.5
		28.8				27.8				25.5
		28.8				27.8				25.5
		28.8				27.8				25.6
		28.8				27.8				25.6
		28.8				27.8				25.6
		28.8				27.8				25.6
		28.8				27.8				25.6
		28.8				27.8				25.7
		28.8				27.8				25.7
		28.8				27.8				25.7
		28.8				27.8				25.7
		28.8				27.8				25.8
		28.8				27.8				25.8
		28.8				27.8				25.8
		28.8				27.8				25.8
		28.8				27.9				25.8
		28.8				27.9				25.9
		28.8				27.9				25.9
		28.8				27.9				25.9
		28.8				27.9				25.9
		28.8				27.9				25.9
		28.8				27.9				26
		28.8				27.9				26
		28.8				27.9				26
		28.8				27.9				26
		28.8				27.9				26.1
		28.8				27.9				26.1
		28.8				27.9				26.1
		28.8				27.9				26.1
		28.8				27.9				26.1
		28.8				27.9				26.2
		28.8				27.9				26.2
		28.8				28				26.2
		28.8				28				26.2
		28.8				28				26.2
		28.8				28				26.3
		28.8				28				26.3
		28.8				28				26.3
		28.8				28				26.3
		28.8				28				26.4
		28.8				28				26.4
		28.8				28				26.4
		28.8				28				26.4
		28.8				28				26.4
		28.8				28				26.5
		28.8				28				26.5
		28.8				28				26.5
		28.8				28				26.5
		28.8				28				26.5
		28.8				28.1				26.6
		28.8				28.1				26.6
		28.8				28.1				26.6
		28.8				28.1				26.6
		28.8				28.1				26.7
		28.8				28.1				26.7
		28.8				28.1				26.7
		28.8				28.1				26.7
		28.8				28.1				26.7
		28.8				28.1				26.8
		28.8				28.1				26.8
		28.8				28.1				26.8
		28.8				28.1				26.8
		28.8				28.1				26.9
		28.8				28.1				26.9
		28.8				28.1				26.9
		28.8				28.1				26.9
		28.8				28.2				26.9
		28.8				28.2				27
		28.8				28.2				27
		28.8				28.2				27
		28.8				28.2				27
		28.8				28.2				27
		28.8				28.2				27.1
		28.7				28.2				27.1
		28.7				28.2				27.1
		28.7				28.2				27.1
		28.7				28.2				27.2
		28.7				28.2				27.2
		28.7				28.2				27.2
		28.7				28.2				27.2
		28.7				28.2				27.2
		28.7				28.2				27.3
		28.7				28.2				27.3
		28.7				28.3				27.3
		28.7				28.3				27.3
		28.7				28.3				27.4
		28.7				28.3				27.4
		28.7				28.3				27.4
		28.7				28.3				27.4
		28.7				28.3				27.4
		28.7				28.3
		28.7				28.3
		28.7				28.3
		28.7				28.3
		28.7				28.3
		28.7				28.3
		28.7				28.3
		28.6				28.3
		28.6				28.3
		28.6				28.3
		28.5				28.3
		28.5				28.3
		28.5				28.3
		28.5				28.2
		28.4				28.2
		28.4				28.2
		28.4				28.2
		28.3				28.2
		28.3				28.2
		28.3				28.2
		28.3				28.1
		28.2				28.1
[truncated: 848 more rows]

## Sheet: Fig2B Lpp+21
Measurements from Lpp+21 cells
22.2			26						28	22.2			25.4					31					28.7	27.5		32						24.1	29.2
22.2			25.9						28	22.2			25.4					30.9					28.7	27.6		32						24.1	29.1
22.2			25.8						28	22.1			25.4					30.8					28.7	27.6		32						24.1	29.1
22.2			25.8						27.9	22.1			25.4					30.8					28.7	27.6		31.9						24.2	29
22.2			25.8						27.9	22			25.4					30.7					28.7	27.6		31.9						24.2	28.9
22.2			25.7						27.9	22			25.4					30.6					28.7	27.6		31.9						24.2	28.9
22.2			25.7						27.9	22			25.4					30.6					28.7	27.6		31.9						24.2	28.8
22.2			25.7						27.9	21.9			25.4					30.6					28.7	27.6		31.9						24.2	28.8
22.2			25.7						27.9	21.9			25.4					30.5					28.7	27.6		31.9						24.2	28.8
22.2			25.7						27.9	21.9			25.4					30.5					28.7	27.7		31.9						24.2	28.7
22.2			25.7						27.9	21.9			25.4					30.5					28.7	27.7		31.8						24.2	28.7
22.2			25.7						27.9	21.9			25.4					30.5					28.7	27.7		31.8						24.2	28.7
22.2			25.7						27.8	21.9			25.4					30.4					28.7	27.7		31.8						24.3	28.7
22.2			25.7						27.8	22			25.4					30.4					28.7	27.7		31.8						24.3	28.7
22.1			25.7						27.8	22			25.4					30.4					28.8	27.7		31.8						24.3	28.7
22.1			25.7						27.8	22			25.4					30.4					28.8	27.7		31.8						24.3	28.7
22.1			25.7						27.8	22			25.4					30.4					28.8	27.7		31.8						24.3	28.7
22.1			25.7						27.8	22			25.4					30.4					28.8	27.8		31.7						24.3	28.7
22.1			25.8						27.8	22.1			25.3					30.4					28.8	27.8		31.7						24.3	28.7
22.1			25.8						27.8	22.1			25.3					30.4					28.8	27.8		31.7						24.3	28.7
22.1			25.8						27.8	22.1			25.3					30.4					28.8	27.8		31.7						24.3	28.7
22.1			25.8						27.8	22.1			25.3					30.3					28.8	27.8		31.7						24.4	28.7
22.1			25.8						27.8	22.1			25.3					30.3					28.8	27.8		31.7						24.4	28.7
22.1			25.8						27.7	22.1			25.3					30.3					28.8	27.8		31.7						24.4	28.7
22.1			25.8						27.7	22.2			25.3					30.3					28.8	27.8		31.6						24.4	28.7
22.1			25.9						27.7	22.2			25.3					30.3					28.8	27.8		31.6						24.4	28.7
22.1			25.9						27.7	22.2			25.3					30.3					28.8	27.9		31.6						24.4	28.7
22.1			25.9						27.7	22.2			25.3					30.3					28.8	27.9		31.6						24.4	28.7
22.1			25.9						27.7	22.2			25.3					30.3					28.9	27.9		31.6						24.4	28.7
22.1			25.9						27.7	22.3			25.3					30.3					28.9	27.9		31.6						24.4	28.7
22.1			25.9						27.7	22.3			25.3					30.3					28.9	27.9		31.6						24.5	28.7
22.1			25.9						27.7	22.3			25.3					30.2					28.9	27.9		31.5						24.5	28.7
22.1			26						27.7	22.3			25.3					30.2					28.9	27.9		31.5						24.5	28.7
22.1			26						27.7	22.3			25.3					30.2					28.9	27.9		31.5						24.5	28.7
22			26						27.7	22.4			25.3					30.2					28.9	28		31.5						24.5	28.8
22			26						27.6	22.4			25.3					30.2					28.9	28		31.5						24.5	28.8
22			26						27.6	22.4			25.3					30.2					28.9	28		31.5						24.5	28.8
22			26						27.6	22.4			25.3					30.2					28.9	28		31.5						24.5	28.8
22			26						27.6	22.4			25.3					30.2					28.9	28		31.5						24.5	28.8
22			26						27.6	22.4			25.3					30.2					28.9	28		31.4						24.6	28.8
22			26.1						27.6	22.5			25.3					30.1					28.9	28		31.4						24.6	28.8
22			26.1						27.6	22.5			25.2					30.1					28.9	28		31.4						24.6	28.8
22			26.1						27.6	22.5			25.2					30.1					29	28.1		31.4						24.6	28.8
22			26.1						27.6	22.5			25.2					30.1					29	28.1		31.4						24.6	28.8
22			26.1						27.6	22.5			25.2					30.1					29	28.1		31.4						24.6	28.8
22			26.1						27.6	22.6			25.2					30.1					29	28.1		31.4						24.6	28.8
22			26.1						27.6	22.6			25.2					30.1					29	28.1		31.3						24.6	28.8
22			26.2						27.5	22.6			25.2					30.1					29	28.1		31.3						24.6	28.8
22			26.2						27.5	22.6			25.2					30.1					29	28.1		31.3						24.7	28.8
22			26.2						27.5	22.6			25.2					30					29	28.1		31.3						24.7	28.8
22			26.2						27.5	22.6			25.2					30					29	28.1		31.3						24.7	28.8
22			26.2						27.5	22.7			25.2					30					29	28.2		31.3						24.7	28.8
22			26.2						27.5	22.7			25.2					30					29	28.2		31.3						24.7	28.8
22			26.2						27.5	22.7			25.2					30					29	28.2		31.2						24.7	28.8
22			26.3						27.5	22.7			25.2					30					29	28.2		31.2						24.7	28.8
21.9			26.3						27.5	22.7			25.2					30					29	28.2		31.2						24.7	28.8
21.9			26.3						27.5	22.8			25.2					30					29.1	28.2		31.2						24.7	28.8
21.9			26.3						27.5	22.8			25.2					30					29.1	28.2		31.2						24.8	28.8
21.9			26.3						27.4	22.8			25.2					30					29.1	28.2		31.2						24.8	28.8
21.9			26.3						27.4	22.8			25.2					29.9					29.1	28.3		31.2						24.8	28.8
21.9			26.3						27.4	22.8			25.2					29.9					29.1	28.3		31.1						24.8	28.8
21.9			26.4						27.4	22.9			25.2					29.9					29.1	28.3		31.1						24.8	28.8
21.9			26.4						27.4	22.9			25.2					29.9					29.1	28.3		31.1						24.8	28.8
21.9			26.4						27.4	22.9			25.2					29.9					29.1	28.3		31.1						24.8	28.8
21.9			26.4						27.4	22.9			25.2					29.9					29.1	28.3		31.1						24.8	28.8
21.9			26.4						27.4	22.9			25.1					29.9					29.1	28.3		31.1						24.8	28.8
21.9			26.4						27.4	22.9			25.1					29.9					29.1	28.3		31.1						24.8	28.8
21.9			26.4						27.4	23			25.1					29.9					29.1	28.4		31						24.9	28.8
21.9			26.5						27.4	23			25.1					29.9					29.1	28.4		31						24.9	28.8
21.9			26.5						27.4	23			25.1					29.8					29.1	28.4		31						24.9	28.8
21.9			26.5						27.3	23			25.1					29.8					29.2	28.4		31						24.9	28.8
21.9			26.5						27.3	23			25.1					29.8					29.2	28.4		31						24.9	28.9
21.9			26.5						27.3	23.1			25.1					29.8					29.2	28.4		31						24.9	28.9
21.9			26.5						27.3	23.1			25.1					29.8					29.2	28.4		31						24.9	28.9
21.9			26.5						27.3	23.1			25.1					29.8					29.2	28.4		30.9						24.9	28.9
21.8			26.5						27.3	23.1			25.1					29.8					29.2	28.5		30.9						24.9	28.9
21.8			26.6						27.3	23.1			25.1					29.8					29.2	28.5		30.9						25	28.9
21.8			26.6						27.3	23.2			25.1					29.8					29.2	28.5		30.9						25	28.9
21.8			26.6						27.3	23.2			25.1					29.7					29.2	28.5		30.9						25	28.9
21.8			26.6						27.3	23.2			25.1					29.7					29.2	28.5		30.9						25	28.9
21.8			26.6						27.3	23.2			25.1					29.7					29.2	28.5		30.9						25	28.9
21.8			26.6						27.2	23.2			25.1					29.7					29.2	28.5		30.9						25	28.9
21.8			26.6						27.2	23.2			25.1					29.7					29.2	28.5		30.8						25	28.9
21.8			26.7						27.2	23.3			25.1					29.7					29.2	28.5		30.8						25	28.9
21.8			26.7						27.2	23.3			25.1					29.7					29.3	28.6		30.8						25	28.9
21.8			26.7						27.2	23.3			25.1					29.7					29.3	28.6		30.8						25.1	28.9
21.8			26.7						27.2	23.3			25.1					29.7					29.3	28.6		30.8						25.1	28.9
21.8			26.7						27.2	23.3			25.1					29.6					29.3	28.6		30.8						25.1	28.9
21.8			26.7						27.2	23.4			25					29.6					29.3	28.6		30.8						25.1	28.9
21.8			26.7						27.2	23.4			25					29.6					29.3	28.6		30.7						25.1	28.9
21.8			26.8						27.2	23.4			25					29.6					29.3	28.6		30.7						25.1	28.9
21.8			26.8						27.2	23.4			25					29.6					29.3	28.6		30.7						25.1	28.9
21.8			26.8						27.2	23.4			25					29.6					29.3	28.7		30.7						25.1	28.9
21.8			26.8						27.1	23.5			25					29.6					29.3	28.7		30.7						25.1	28.9
21.8			26.8						27.1	23.5			25					29.6					29.3	28.7		30.7						25.2	28.9
21.7			26.8						27.1	23.5			25					29.6					29.3	28.7		30.7						25.2	28.9
21.7			26.8						27.1	23.5			25					29.6					29.3	28.7		30.6						25.2	28.9
21.7			26.9						27.1	23.5			25					29.5					29.3	28.7		30.6						25.2	28.9
21.7			26.9						27.1	23.5			25					29.5					29.4	28.7		30.6						25.2	28.9
21.7			26.9						27.1	23.6			25					29.5					29.4	28.7		30.6						25.2	28.9
21.7			26.9						27.1	23.6			25					29.5					29.4	28.8		30.6						25.2	28.9
21.7			26.9						27.1	23.6			25					29.5					29.4	28.8		30.6						25.2	28.9
21.7			26.9						27.1	23.6			25					29.5					29.4	28.8		30.6						25.2	28.9
21.7			26.9						27.1	23.6			25					29.5					29.4	28.8		30.5						25.3	28.9
21.7			27						27	23.7			25					29.5					29.4	28.8		30.5						25.3	28.9
21.7			27						27	23.7			25					29.5					29.4	28.8		30.5						25.3	28.9
21.7			27						27	23.7			25					29.4					29.4	28.8		30.5						25.3	28.9
21.7			27						27	23.7			25					29.4					29.4	28.8		30.5						25.3	28.9
21.7			27						27	23.7			25					29.4					29.4	28.8		30.5						25.3	28.9
21.7			27						27	23.7			25					29.4					29.4	28.9		30.5						25.3	28.9
21.7			27						27	23.8			25					29.4					29.4	28.9		30.5						25.3	28.9
21.7			27.1						27	23.8			24.9					29.4					29.4	28.9		30.4						25.3	29
21.7			27.1						27	23.8			24.9					29.4					29.5	28.9		30.4						25.4	29
21.7			27.1						27	23.8			24.9					29.4					29.5	28.9		30.4						25.4	29
21.7			27.1						27	23.8			24.9					29.4					29.5	28.9		30.4						25.4	29
21.6			27.1						27	23.9			24.9					29.4					29.5	28.9		30.4						25.4	29
21.6			27.1						26.9	23.9			24.9					29.3					29.5	28.9		30.4						25.4	29
21.6			27.1						26.9	23.9			24.9					29.3					29.5	29		30.4						25.4	29
21.6			27.2						26.9	23.9			24.9					29.3					29.5	29		30.3						25.4	29
21.6			27.2						26.9	23.9			24.9					29.3					29.5	29		30.3						25.4	29
21.6			27.2						26.9	23.9			24.9					29.3					29.5	29		30.3						25.4	29
21.6			27.2						26.9	24			24.9					29.3					29.5	29		30.3						25.4	29
[truncated: 2,530 more rows]

## Sheet: Fig3A
		No treatment								A22								Mecillinam
[truncated: 3 more rows]

[truncated: 11 more sheets: Fig3B, Fig3C, Fig3D, S2B FIg, S3A Fig, S3B Fig, S4AB Fig, S5C Fig, S5E Fig, S6AB Fig, S7 Fig]
